# Supplementary material for: Overcoming Biases in Opportunistic Citizen Science for Studying Life History Traits of an Invasive Leaf-Mining Tree Insect Pest
Source: Insects. 2025 Sep 4;16(9):929. doi: 10.3390/insects16090929 (PMC12470456; doi:10.3390/insects16090929)
Supplement: Supplementary file 1 [file insects-16-00929-s001.zip › Table S1.xlsx]

## Sheet: Search variant I
Table S1. Number of incidents, i.e., occurrence of a specific Macrosaccus robiniella mine type in photographs, retrieved from iNaturalist using three search variants: (I) images posted under the name M. robiniella; (II) images posted under the names of endophagous foliar insects that are invasive in Europe (i.e., M. robiniella, Parectopa robiniella, Chrysaster ostensackenella, and Obolodiplosis r…
Search variant I
No.	Range: 1 - primarily, 2 - secondary (invaded)	Continent	Country	Place (states for USA, provinces for Canada)	Year	Macrosaccus robiniella
						Lower side leaf mines		Upper side leaf mines
						on a half of leaf blade (classic type)	on a half of a leaf blade	above midrib (Parectopa-like)	at the leaf edge (Obolodiplosis-like)
						Type 1	Type 2	Type 3	Type 4
1	1	North America	USA	KY	2023	1
2	1	North America	USA	KY	2024			1
3	1	North America	USA	MO	2023		1
4	1	North America	USA	OH	2024		1
5	1	North America	USA	OH	2024	1
6	1	North America	USA	OH	2024	1
7	1	North America	USA	OH	2023			1
8	1	North America	USA	OH	2022		1
9	1	North America	USA	OH	2020	1
10	1	North America	USA	OH	2018		1
11	1	North America	USA	OH	2024			1	1
12	1	North America	USA	OH	2024		1
13	1	North America	USA	PA	2024	1
14	1	North America	USA	PA	2024		1	1
15	1	North America	USA	PA	2024	1		1
16	1	North America	USA	PA	2023		1	1
17	1	North America	USA	PA	2023			1
18	1	North America	USA	PA	2023			1
19	1	North America	USA	PA	2023			1
20	1	North America	USA	PA	2023			1
21	1	North America	USA	PA	2023			1
22	1	North America	USA	PA	2021			1
23	1	North America	USA	PA	2021			1
24	1	North America	USA	PA	2021	1
25	1	North America	USA	PA	2021	1
26	1	North America	USA	VA	2024	1
27	1	North America	USA	VA	2023	1
28	1	North America	USA	VA	2023			1
29	1	North America	USA	VA	2023	1
30	1	North America	USA	VA	2023			1
31	1	North America	USA	VA	2018			1
32	1	North America	USA	VA	2024	1
33	1	North America	USA	WV	2024	1
34	1	North America	USA	WV	2023		1
35	1	North America	USA	WV	2022	1
36	2	Europe	Austria		2021	1
37	2	Europe	Austria		2019	1
38	2	Europe	Austria		2024	1
39	2	Europe	Austria		2024	1
40	2	Europe	Balarus		2023	1
41	2	Europe	Balarus		2023	1
42	2	Europe	Belarus		2024	1
43	2	Europe	Belarus		2024	1
44	2	Europe	Belarus		2024	1
45	2	Europe	Belarus		2024	1
46	2	Europe	Belarus		2023	1
47	2	Europe	Belarus		2023	1
48	2	Europe	Belarus		2023	1
49	2	Europe	Belarus		2023	1
50	2	Europe	Belarus		2023	1
51	2	Europe	Belarus		2023	1
52	2	Europe	Belarus		2023	1
53	2	Europe	Belarus		2021	1	1
54	2	Europe	Belarus		2021	1
55	2	Europe	Belarus		2020	1
56	2	Europe	Belarus		2020	1
57	2	Europe	Belarus		2020	1
58	2	Europe	Belarus		2020	1
59	2	Europe	Belarus		2020	1
60	2	Europe	Belarus		2020	1
61	2	Europe	Belarus		2024	1
62	2	Europe	Belarus		2024	1
63	2	Europe	Belarus		2024	1
64	2	Europe	Belarus		2024	1
65	2	Europe	Belgium		2024	1
66	2	Europe	Belgium		2024	1
67	2	Europe	Bulgaria		2020	1
68	2	Europe	Czech Rep		2019	1
69	2	Europe	Czech Rep		2021	1
70	2	Europe	Czech Rep		2021	1
71	2	Europe	France		2024	1
72	2	Europe	France		2024	1
73	2	Europe	France		2024	1
74	2	Europe	France		2024	1
75	2	Europe	France		2024	1
76	2	Europe	France		2024	1
77	2	Europe	France		2024	1
78	2	Europe	France		2024	1
79	2	Europe	France		2024	1
80	2	Europe	France		2024	1
81	2	Europe	France		2024	1
82	2	Europe	France		2024		1
83	2	Europe	France		2024			1
84	2	Europe	France		2024			1
85	2	Europe	France		2024	1
86	2	Europe	France		2023	1
87	2	Europe	France		2023	1
88	2	Europe	France		2021	1
89	2	Europe	Gemnany		2023	1
90	2	Europe	Gemnany		2023	1
91	2	Europe	Gemnany		2023	1
92	2	Europe	Gemnany		2023	1
93	2	Europe	Gemnany		2023	1
94	2	Europe	Germany		2024	1
95	2	Europe	Germany		2024	1
96	2	Europe	Germany		2024	1
97	2	Europe	Germany		2024	1
98	2	Europe	Germany		2024	1
99	2	Europe	Germany		2024	1
100	2	Europe	Germany		2024	1
101	2	Europe	Germany		2024	1
102	2	Europe	Germany		2024	1
103	2	Europe	Germany		2024	1
104	2	Europe	Germany		2024	1
105	2	Europe	Germany		2024	1
106	2	Europe	Germany		2024	1
107	2	Europe	Germany		2024	1
108	2	Europe	Germany		2024	1
109	2	Europe	Germany		2024	1
110	2	Europe	Germany		2024	1
111	2	Europe	Germany		2024	1
112	2	Europe	Germany		2024	1
113	2	Europe	Germany		2024	1
114	2	Europe	Germany		2024	1
115	2	Europe	Germany		2024	1
116	2	Europe	Germany		2024	1
117	2	Europe	Germany		2023	1
118	2	Europe	Germany		2023	1
119	2	Europe	Germany		2023	1
120	2	Europe	Germany		2023	1
121	2	Europe	Germany		2023	1
122	2	Europe	Germany		2023	1
123	2	Europe	Germany		2023	1
124	2	Europe	Germany		2023	1
125	2	Europe	Germany		2023	1
126	2	Europe	Germany		2023	1
127	2	Europe	Germany		2023	1
128	2	Europe	Germany		2023	1
129	2	Europe	Germany		2023	1
130	2	Europe	Germany		2023	1
131	2	Europe	Germany		2023	1
132	2	Europe	Germany		2023	1
133	2	Europe	Germany		2023	1
134	2	Europe	Germany		2022	1
135	2	Europe	Germany		2022	1
136	2	Europe	Germany		2022	1
137	2	Europe	Germany		2022	1
138	2	Europe	Germany		2022	1
139	2	Europe	Germany		2022	1
140	2	Europe	Germany		2022	1
141	2	Europe	Germany		2022	1
142	2	Europe	Germany		2022	1
143	2	Europe	Germany		2022	1
144	2	Europe	Germany		2022	1
145	2	Europe	Germany		2022	1
146	2	Europe	Germany		2022	1
147	2	Europe	Germany		2022	1
148	2	Europe	Germany		2022	1
149	2	Europe	Germany		2022	1
150	2	Europe	Germany		2022	1
151	2	Europe	Germany		2022	1
152	2	Europe	Germany		2022	1
153	2	Europe	Germany		2022	1
154	2	Europe	Germany		2022	1
155	2	Europe	Germany		2022	1
156	2	Europe	Germany		2022	1
157	2	Europe	Germany		2022	1
158	2	Europe	Germany		2022	1
159	2	Europe	Germany		2022	1
160	2	Europe	Germany		2022	1
161	2	Europe	Germany		2021	1
162	2	Europe	Germany		2021	1
163	2	Europe	Germany		2021	1
164	2	Europe	Germany		2021	1
165	2	Europe	Germany		2021	1
166	2	Europe	Germany		2021	1
167	2	Europe	Germany		2020	1
168	2	Europe	Germany		2020	1
169	2	Europe	Germany		2020	1
170	2	Europe	Germany		2020	1
171	2	Europe	Germany		2020	1
172	2	Europe	Germany		2020	1
173	2	Europe	Germany		2020	1
174	2	Europe	Germany		2020	1
175	2	Europe	Germany		2020	1
176	2	Europe	Germany		2020	1
177	2	Europe	Germany		2020	1
178	2	Europe	Germany		2020	1
179	2	Europe	Germany		2020	1
180	2	Europe	Germany		2020	1
181	2	Europe	Germany		2020	1
182	2	Europe	Germany		2020	1
183	2	Europe	Germany		2020	1
184	2	Europe	Germany		2020	1
185	2	Europe	Germany		2019	1
186	2	Europe	Germany		2019	1
187	2	Europe	Germany		2019	1
188	2	Europe	Germany		2019	1
189	2	Europe	Germany		2019	1
190	2	Europe	Germany		2019	1
191	2	Europe	Germany		2018	1
192	2	Europe	Germany		2017	1
193	2	Europe	Germany		2017			1
194	2	Europe	Germany		2017	1
195	2	Europe	Germany		2008	1
196	2	Europe	Germany		2008	1
197	2	Europe	Germany		2008	1
198	2	Europe	Germany		2008	1
199	2	Europe	Germany		2008	1
200	2	Europe	Germany		2005	1
201	2	Europe	Germany		2005	1
202	2	Europe	Germany		2005	1
203	2	Europe	Germany		2024	1		1	1
204	2	Europe	Germany		2024	1	1
205	2	Europe	Italy		2024	1
206	2	Europe	Italy		2024	1
207	2	Europe	Italy		2024	1
208	2	Europe	Italy		2024			1
209	2	Europe	Italy		2024		1	1
210	2	Europe	Italy		2024			1
211	2	Europe	Italy		2024			1
212	2	Europe	Italy		2024			1
213	2	Europe	Italy		2024			1
214	2	Europe	Italy		2023			1
215	2	Europe	Italy		2023			1
216	2	Europe	Italy		2023			1
217	2	Europe	Italy		2023	1
218	2	Europe	Italy		2023	1
219	2	Europe	Italy		2023			1
220	2	Europe	Italy		2023	1		1
221	2	Europe	Italy		2021			1
222	2	Europe	Italy		2021			1
223	2	Europe	Italy		2021		1
224	2	Europe	Italy		2019			1
225	2	Europe	Italy		2024		1	1
226	2	Europe	Italy		2024			1
227	2	Europe	Lithuania		2024	1
228	2	Europe	Lithuania		2024	1
229	2	Europe	Lithuania		2024	1
230	2	Europe	Lithuania		2024	1
231	2	Europe	Lithuania		2022	1
232	2	Europe	Lithuania		2021	1
233	2	Europe	Lithuania		2021	1
234	2	Europe	Lithuania		2021	1
235	2	Europe	Lithuania		2020	1
236	2	Europe	Luxembourg		2023	1
237	2	Europe	Luxembourg		2024	1
238	2	Europe	Nederlands		2018	1
239	2	Europe	Nederlands		2019	1
240	2	Europe	Nederlands		2020	1
241	2	Europe	Nederlands		2022	1
242	2	Europe	Netherlands		2024	1
243	2	Europe	Netherlands		2024	1
244	2	Europe	Netherlands		2024	1
245	2	Europe	Netherlands		2024	1
246	2	Europe	Netherlands		2024	1
247	2	Europe	Poland		2024	1
248	2	Europe	Poland		2024	1
249	2	Europe	Poland		2024	1
250	2	Europe	Poland		2024	1
251	2	Europe	Poland		2024	1
252	2	Europe	Poland		2024	1
253	2	Europe	Poland		2024	1
254	2	Europe	Poland		2024	1
255	2	Europe	Poland		2024	1
256	2	Europe	Poland		2024	1
257	2	Europe	Poland		2024	1		1
258	2	Europe	Poland		2024	1
259	2	Europe	Poland		2024	1
260	2	Europe	Poland		2024		1
261	2	Europe	Poland		2023	1
262	2	Europe	Poland		2023	1
263	2	Europe	Poland		2023	1
264	2	Europe	Poland		2023	1
265	2	Europe	Poland		2023	1	1	1
266	2	Europe	Poland		2023	1
267	2	Europe	Poland		2022	1
268	2	Europe	Poland		2022	1
269	2	Europe	Poland		2022	1
270	2	Europe	Poland		2018	1
271	2	Europe	Poland		2018	1
272	2	Europe	Poland		2024	1		1
273	2	Europe	Romania		2023	1
274	2	Europe	Romania		2024	1
275	2	Europe	Romania		2024	1
276	2	Europe	Russia (European part)		2024	1
277	2	Europe	Russia (European part)		2024	1
278	2	Europe	Russia (European part)		2020	1
279	2	Europe	Russia (European part)		2022	1
280	2	Europe	Russia (European part)		2022	1
281	2	Europe	Russia (European part)		2020	1
282	2	Europe	Russia (European part)		2021	1
283	2	Europe	Russia (European part)		2021	1	1
284	2	Europe	Russia (European part)		2021	1
285	2	Europe	Russia (European part)		2021	1
286	2	Europe	Russia (European part)		2022	1
287	2	Europe	Russia (European part)		2021	1
288	2	Europe	Russia (European part)		2020	1
289	2	Europe	Russia (European part)		2020	1
290	2	Europe	Slovakia		2024	1
291	2	Europe	Slovakia		2024	1
292	2	Europe	Slovenia		2024			1
293	2	Europe	Slovenia		2023			1
294	2	Europe	Slovenia		2023	1		1
295	2	Europe	Slovenia		2023	1
296	2	Europe	Slovenia		2023			1
297	2	Europe	Slovenia		2021			1
298	2	Europe	Slovenia		2020	1
299	2	Europe	Slovenia		2020	1
300	2	Europe	Slovenia		2020	1
301	2	Europe	Slovenia		2020	1		1
302	2	Europe	Slovenia		2019	1
303	2	Europe	Slovenia		2019	1
304	2	Europe	Slovenia		2019			1	1
305	2	Europe	Slovenia		2019	1			1
306	2	Europe	Slovenia		2019	1
307	2	Europe	Slovenia		2019	1
308	2	Europe	Slovenia		2019	1
309	2	Europe	Slovenia		2018	1
310	2	Europe	Slovenia		2018	1
311	2	Europe	Slovenia		2018	1
312	2	Europe	Slovenia		2018	1
313	2	Europe	Slovenia		2018	1
314	2	Europe	Slovenia		2018	1
315	2	Europe	Slovenia		2018	1
316	2	Europe	Slovenia		2018	1
317	2	Europe	Slovenia		2018	1
318	2	Europe	Slovenia		2018	1
319	2	Europe	Slovenia		2018	1
320	2	Europe	Slovenia		2018	1
321	2	Europe	Slovenia		2018	1
322	2	Europe	Slovenia		2018	1
323	2	Europe	Slovenia		2018	1
324	2	Europe	Slovenia		2018	1
325	2	Europe	Slovenia		2018	1
326	2	Europe	Slovenia		2018	1
327	2	Europe	Slovenia		2018	1
328	2	Europe	Slovenia		2018	1
329	2	Europe	Slovenia		2018	1
330	2	Europe	Slovenia		2017	1
331	2	Europe	Slovenia		2017	1
332	2	Europe	Slovenia		2017	1
333	2	Europe	Slovenia		2017	1
334	2	Europe	Slovenia		2017	1
335	2	Europe	Slovenia		2017	1
336	2	Europe	Slovenia		2019	1
337	2	Europe	Spain		2024	1
338	2	Europe	Switzerland		2024	1
339	2	Europe	Switzerland		2024	1
340	2	Europe	Switzerland		2024	1	1	1
341	2	Europe	Switzerland		2024			1
342	2	Europe	Ukraine		2024	1
343	2	Europe	Ukraine		2024	1
344	2	Europe	Ukraine		2024	1
345	2	Europe	Ukraine		2024	1
346	2	Europe	Ukraine		2024	1
347	2	Europe	Ukraine		2024	1
348	2	Europe	Ukraine		2024	1
349	2	Europe	Ukraine		2024	1
350	2	Europe	Ukraine		2023	1
351	2	Europe	Ukraine		2022	1
352	2	Europe	Ukraine		2022	1
353	2	Europe	Ukraine		2022	1
354	2	Europe	Ukraine		2021	1
355	2	Europe	Ukraine		2021	1
356	2	Europe	Ukraine		2020	1
357	2	Europe	Ukraine		2024	1
358	2	Europe	Ukraine		2024	1	1
359	2	Europe	Ukraine		2023	1
360	2	North America	Canada	BC	2024	1
361	2	North America	Canada	BC	2024	1
362	2	North America	Canada	BC	2024	1
363	2	North America	Canada	BC	2024	1
364	2	North America	Canada	BC	2024	1
365	2	North America	Canada	BC	2024	1
366	2	North America	Canada	BC	2023	1
367	2	North America	Canada	BC	2023	1	1
368	2	North America	Canada	BC	2023	1
369	2	North America	Canada	BC	2023	1
370	2	North America	Canada	BC	2019	1
371	2	North America	Canada	NB	2021	1
372	2	North America	Canada	NS	2024	1
373	2	North America	Canada	NS	2021	1
374	2	North America	Canada	NS	2021	1
375	2	North America	Canada	NS	2023	1
376	2	North America	Canada	NS	2021	1
377	2	North America	Canada	NS	2021	1
378	2	North America	Canada	ON	2024	1
379	2	North America	Canada	ON	2024	1
380	2	North America	Canada	ON	2024	1
381	2	North America	Canada	ON	2024	1
382	2	North America	Canada	ON	2024	1
383	2	North America	Canada	ON	2024	1
384	2	North America	Canada	ON	2024				1
385	2	North America	Canada	ON	2024			1
386	2	North America	Canada	ON	2024		1
387	2	North America	Canada	ON	2024			1
388	2	North America	Canada	ON	2024			1
389	2	North America	Canada	ON	2024		1
390	2	North America	Canada	ON	2023			1
391	2	North America	Canada	ON	2023			1
392	2	North America	Canada	ON	2023			1
393	2	North America	Canada	ON	2023	1
394	2	North America	Canada	ON	2023	1
395	2	North America	Canada	ON	2022	1
396	2	North America	Canada	ON	2021	1
397	2	North America	Canada	ON	2021	1
398	2	North America	Canada	ON	2020		1
399	2	North America	Canada	ON	2020	1
400	2	North America	Canada	ON	2020	1
401	2	North America	Canada	ON	2020			1
402	2	North America	Canada	ON	2018	1
403	2	North America	Canada	ON	2024	1
404	2	North America	Canada	ON	2024			1
405	2	North America	Canada	ON	2023	1
406	2	North America	Canada	ON	2023	1
407	2	North America	Canada	PE	2022	1
408	2	North America	Canada	PE	2022	1
409	2	North America	Canada	QC	2024	1
410	2	North America	Canada	QC	2022			1
411	2	North America	Canada	QC	2024	1
412	2	North America	Canada	QC	2024	1
413	2	North America	Canada	QC	2024			1
414	2	North America	Canada	QC	2024		1
415	2	North America	USA	CD	2024	1
416	2	North America	USA	CO	2024		1
417	2	North America	USA	CT	2024	1
418	2	North America	USA	CT	2024	1
419	2	North America	USA	CT	2022				1
420	2	North America	USA	CT	2023	1
421	2	North America	USA	CT	2022				1
422	2	North America	USA	DC	2022	1
423	2	North America	USA	DC	2022	1
424	2	North America	USA	DC	2023	1
425	2	North America	USA	DC	2023		1
426	2	North America	USA	DC	2023	1
427	2	North America	USA	DC	2023	1
428	2	North America	USA	GA	2024		1
429	2	North America	USA	IL	2023	1
430	2	North America	USA	IN	2024	1	1	1
431	2	North America	USA	IN	2024	1	1	1
432	2	North America	USA	KS	2024	1
433	2	North America	USA	MA	2024			1
434	2	North America	USA	MA	2024			1
435	2	North America	USA	MA	2023			1
436	2	North America	USA	MA	2023			1
437	2	North America	USA	MA	2023			1
438	2	North America	USA	MA	2023		1
439	2	North America	USA	MA	2023		1
440	2	North America	USA	MA	2023	1
441	2	North America	USA	MA	2023	1
442	2	North America	USA	MA	2023		1
443	2	North America	USA	MA	2023		1
444	2	North America	USA	MA	2023	1
445	2	North America	USA	MA	2022			1
446	2	North America	USA	MA	2022			1
447	2	North America	USA	MA	2022			1
448	2	North America	USA	MA	2022			1
449	2	North America	USA	MA	2022			1
450	2	North America	USA	MA	2022			1
451	2	North America	USA	MA	2022		1
452	2	North America	USA	MA	2022	1
453	2	North America	USA	MA	2022	1
454	2	North America	USA	MA	2022		1
455	2	North America	USA	MA	2022	1
456	2	North America	USA	MA	2021		1
457	2	North America	USA	MA	2021			1
458	2	North America	USA	MA	2021			1
459	2	North America	USA	MA	2021		1
460	2	North America	USA	MA	2018	1
461	2	North America	USA	MC	2023	1
462	2	North America	USA	MC	2023			1
463	2	North America	USA	MD	2024	1
464	2	North America	USA	MD	2024			1
465	2	North America	USA	MD	2023	1
466	2	North America	USA	MD	2023			1
467	2	North America	USA	MD	2023			1
468	2	North America	USA	MD	2023			1
469	2	North America	USA	MD	2023			1
470	2	North America	USA	MD	2023			1
471	2	North America	USA	MD	2022			1
472	2	North America	USA	MD	2022			1
473	2	North America	USA	MD	2022		1
474	2	North America	USA	MD	2021			1
475	2	North America	USA	MD	2021			1
476	2	North America	USA	MD	2021		1
477	2	North America	USA	MD	2021			1
478	2	North America	USA	MD	2021	1
479	2	North America	USA	MD	2022			1
480	2	North America	USA	MI	2024	1	1	1
481	2	North America	USA	MI	2024	1		1
482	2	North America	USA	ML	2023			1
483	2	North America	USA	MN	2024			1
484	2	North America	USA	MN	2024	1
485	2	North America	USA	MN	2023			1
486	2	North America	USA	MN	2023			1
487	2	North America	USA	MN	2023	1
488	2	North America	USA	MN	2023	1
489	2	North America	USA	MN	2022	1
490	2	North America	USA	MN	2021	1
491	2	North America	USA	MN	2021		1
492	2	North America	USA	MS	2023	1
493	2	North America	USA	MS	2023			1
494	2	North America	USA	NC	2024			1
495	2	North America	USA	NC	2024			1
496	2	North America	USA	NC	2024			1
497	2	North America	USA	NC	2024			1
498	2	North America	USA	NC	2024	1
499	2	North America	USA	NC	2024	1
500	2	North America	USA	NC	2024	1
501	2	North America	USA	NC	2023		1
502	2	North America	USA	NC	2023	1
503	2	North America	USA	NC	2023			1
504	2	North America	USA	NC	2023	1
505	2	North America	USA	NC	2022			1
506	2	North America	USA	NC	2020			1
507	2	North America	USA	NC	2023	1
508	2	North America	USA	NH	2024	1
509	2	North America	USA	NJ	2020			1
510	2	North America	USA	NJ	2022			1
511	2	North America	USA	NJ	2024	1
512	2	North America	USA	NJ	2024			1
513	2	North America	USA	NY	2024	1
514	2	North America	USA	NY	2024	1
515	2	North America	USA	NY	2023	1
516	2	North America	USA	NY	2023	1	1	1
517	2	North America	USA	NY	2023	1
518	2	North America	USA	NY	2023	1
519	2	North America	USA	NY	2023	1
520	2	North America	USA	NY	2023	1
521	2	North America	USA	NY	2023	1
522	2	North America	USA	NY	2023	1
523	2	North America	USA	NY	2023	1
524	2	North America	USA	NY	2023			1
525	2	North America	USA	NY	2023		1
526	2	North America	USA	NY	2023		1
527	2	North America	USA	NY	2023			1
528	2	North America	USA	NY	2023			1
529	2	North America	USA	NY	2022	1
530	2	North America	USA	NY	2022	1
531	2	North America	USA	NY	2022	1
532	2	North America	USA	NY	2022	1
533	2	North America	USA	NY	2022	1
534	2	North America	USA	NY	2022	1
535	2	North America	USA	NY	2022	1
536	2	North America	USA	NY	2022			1
537	2	North America	USA	NY	2022		1
538	2	North America	USA	NY	2022			1
539	2	North America	USA	NY	2022		1	1
540	2	North America	USA	NY	2022			1
541	2	North America	USA	NY	2022		1
542	2	North America	USA	NY	2022			1
543	2	North America	USA	NY	2021	1
544	2	North America	USA	NY	2019	1
545	2	North America	USA	NY	2018	1
546	2	North America	USA	NY	2017	1
547	2	North America	USA	NY	2016	1
548	2	North America	USA	NY	2016			1
549	2	North America	USA	NY	2015	1
550	2	North America	USA	NY	2024		1
551	2	North America	USA	NY	2023	1
552	2	North America	USA	NY	2023	1
553	2	North America	USA	OK	2024	1
554	2	North America	USA	ON	2024	1
555	2	North America	USA	ON	2020	1
556	2	North America	USA	ON	2022	1
557	2	North America	USA	ON	2024	1	1
558	2	North America	USA	OR	2022	1
559	2	North America	USA	OR	2022	1
560	2	North America	USA	OR	2023	1
561	2	North America	USA	OR	2023	1
562	2	North America	USA	RI	2024			1
563	2	North America	USA	TN	2024			1
564	2	North America	USA	VT	2024			1
565	2	North America	USA	VT	2024				1
566	2	North America	USA	VT	2024			1
567	2	North America	USA	VT	2024	1
568	2	North America	USA	VT	2024			1
569	2	North America	USA	VT	2024	1
570	2	North America	USA	WA	2024	1
571	2	North America	USA	WA	2024	1
572	2	North America	USA	WA	2023	1
573	2	North America	USA	WA	2023	1
574	2	North America	USA	WA	2022	1
575	2	North America	USA	WA	2022	1
576	2	North America	USA	WA	2021	1
577	2	North America	USA	WA	2020	1
578	2	North America	USA	WA	2020	1
579	2	North America	USA	WI	2024		1
580	2	North America	USA	WI	2023			1
581	2	North America	USA	WI	2023		1
582	2	North America	USA	WI	2022	1
583	2	North America	USA	WI	2024			1
584	2	North America	USA	WI	2024	1	1
USA states: AL – Alabama, CA – California, CO – Colorado, CT – Connecticut, DE – Delaware, FL – Florida, GA – Georgia, IA – Iowa, IL – Illinois, IN – Indiana, KS – Kansas, KY – Kentucky, LA – Louisiana, MA – Massachusetts, MD – Maryland, ME – Maine, MI – Michigan, MN – Minnesota, MO – Missouri, MS – Mississippi, NC – North Carolina, NE – Nebraska, NH – New Hampshire, NJ – New Jersey, NY – New Yor…

## Sheet: Search variant II
Table S1. Number of incidents, i.e., occurrence of a specific Macrosaccus robiniella mine type in photographs, retrieved from iNaturalist using three search variants: (I) images posted under the name M. robiniella; (II) images posted under the names of endophagous foliar insects that are invasive in Europe (i.e., M. robiniella, Parectopa robiniella, Chrysaster ostensackenella, and Obolodiplosis r…
Search variant II
No.	Range: 1 - primarily, 2 - secondary (invaded)	Continent	Country	Place (states for USA, provinces for Canada)	Year	Macrosaccus robiniella
						Lower side leaf mines		Upper side leaf mines
						on a half of leaf blade (classic type)	on a half of a leaf blade	above midrib (Parectopa-like)	at the leaf edge (Obolodiplosis-like)
						Type 1	Type 2	Type 3	Type 4
1	1	North America	USA	KY	2024			1
2	1	North America	USA	KY	2024	1
3	1	North America	USA	KY	2023	1
4	1	North America	USA	KY	2023	1
5	1	North America	USA	MO	2023		1
6	1	North America	USA	OH	2024	1		1
7	1	North America	USA	OH	2024			1	1
8	1	North America	USA	OH	2023	1	1
9	1	North America	USA	OH	2022	1			1
10	1	North America	USA	OH	2024	1
11	1	North America	USA	OH	2024	1
12	1	North America	USA	OH	2024	1
13	1	North America	USA	OH	2024		1
14	1	North America	USA	OH	2024	1
15	1	North America	USA	OH	2024		1
16	1	North America	USA	OH	2022	1
17	1	North America	USA	OH	2022	1
18	1	North America	USA	OH	2022	1
19	1	North America	USA	OH	2023			1
20	1	North America	USA	OH	2022		1
21	1	North America	USA	OH	2020	1
22	1	North America	USA	OH	2018		1
23	1	North America	USA	PA	2024		1	1	1
24	1	North America	USA	PA	2024	1			1
25	1	North America	USA	PA	2024	1	1
26	1	North America	USA	PA	2024	1		1
27	1	North America	USA	PA	2024		1	1
28	1	North America	USA	PA	2024	1
29	1	North America	USA	PA	2024	1
30	1	North America	USA	PA	2024	1
31	1	North America	USA	PA	2024	1
32	1	North America	USA	PA	2024	1
33	1	North America	USA	PA	2024	1
34	1	North America	USA	PA	2024	1
35	1	North America	USA	PA	2024			1
36	1	North America	USA	PA	2024	1
37	1	North America	USA	PA	2024		1
38	1	North America	USA	PA	2024			1
39	1	North America	USA	PA	2024		1
40	1	North America	USA	PA	2023			1
41	1	North America	USA	PA	2023	1
42	1	North America	USA	PA	2022			1
43	1	North America	USA	PA	2022	1
44	1	North America	USA	PA	2021			1
45	1	North America	USA	PA	2021		1
46	1	North America	USA	PA	2023		1	1
47	1	North America	USA	PA	2023			1
48	1	North America	USA	PA	2023			1
49	1	North America	USA	PA	2023			1
50	1	North America	USA	PA	2023			1
51	1	North America	USA	PA	2023			1
52	1	North America	USA	PA	2021			1
53	1	North America	USA	PA	2021			1
54	1	North America	USA	PA	2021	1
55	1	North America	USA	PA	2021	1
56	1	North America	USA	VA	2024	1
57	1	North America	USA	VA	2024	1
58	1	North America	USA	VA	2024	1
59	1	North America	USA	VA	2024	1
60	1	North America	USA	VA	2024	1
61	1	North America	USA	VA	2024	1
62	1	North America	USA	VA	2024	1
63	1	North America	USA	VA	2024	1
64	1	North America	USA	VA	2024		1
65	1	North America	USA	VA	2023	1
66	1	North America	USA	VA	2023	1
67	1	North America	USA	VA	2023	1
68	1	North America	USA	VA	2023	1
69	1	North America	USA	VA	2018			1
70	1	North America	USA	VA	2023	1
71	1	North America	USA	VA	2023			1
72	1	North America	USA	VA	2023	1
73	1	North America	USA	VA	2023			1
74	1	North America	USA	WV	2024	1
75	1	North America	USA	WV	2024	1
76	1	North America	USA	WV	2023		1
77	1	North America	USA	WV	2022	1
78	2	Europe	Austria		2023	1			1
79	2	Europe	Austria		2024	1
80	2	Europe	Austria		2024	1
81	2	Europe	Austria		2024	1
82	2	Europe	Austria		2024	1
83	2	Europe	Austria		2021	1
84	2	Europe	Austria		2019	1
85	2	Europe	Austria		2024	1
86	2	Europe	Austria		2024	1
87	2	Europe	Austria		2024	1
88	2	Europe	Austria		2024	1
89	2	Europe	Austria		2024	1
90	2	Europe	Austria		2023	1
91	2	Europe	Austria		2023	1
92	2	Europe	Austria		2023	1
93	2	Europe	Austria		2023				1
94	2	Europe	Austria		2023				1
95	2	Europe	Austria		2021	1
96	2	Europe	Austria		2021	1
97	2	Europe	Austria		2022	1
98	2	Europe	Austria		2023			1
99	2	Europe	Austria		2023	1
100	2	Europe	Belarus		2023	1
101	2	Europe	Belarus		2023	1
102	2	Europe	Belarus		2024	1		1	1
103	2	Europe	Belarus		2024	1	1
104	2	Europe	Belarus		2024	1	1
105	2	Europe	Belarus		2024	1	1
106	2	Europe	Belarus		2021	1	1
107	2	Europe	Belarus		2024	1
108	2	Europe	Belarus		2024	1
109	2	Europe	Belarus		2024	1
110	2	Europe	Belarus		2024	1
111	2	Europe	Belarus		2024	1
112	2	Europe	Belarus		2023	1
113	2	Europe	Belarus		2023	1
114	2	Europe	Belarus		2023	1
115	2	Europe	Belarus		2023	1
116	2	Europe	Belarus		2023	1
117	2	Europe	Belarus		2023	1
118	2	Europe	Belarus		2023	1
119	2	Europe	Belarus		2021	1
120	2	Europe	Belarus		2020	1
121	2	Europe	Belarus		2020	1
122	2	Europe	Belarus		2020	1
123	2	Europe	Belarus		2020	1
124	2	Europe	Belarus		2020	1
125	2	Europe	Belarus		2020	1
126	2	Europe	Belarus		2024	1
127	2	Europe	Belarus		2024	1
128	2	Europe	Belarus		2024	1
129	2	Europe	Belarus		2024	1
130	2	Europe	Belgium		2024	1
131	2	Europe	Belgium		2024	1
132	2	Europe	Bulgaria		2020	1
133	2	Europe	Croatia		2023	1
134	2	Europe	Czech Republic		2024	1	1
135	2	Europe	Czech Republic		2024	1	1
136	2	Europe	Czech Republic		2021	1
137	2	Europe	Czech Republic		2021	1
138	2	Europe	Czech Republic		2019	1
139	2	Europe	Czech Republic		2024	1
140	2	Europe	Czech Republic		2024	1
141	2	Europe	Czech Republic		2024	1
142	2	Europe	Czech Republic		2024		1
143	2	Europe	Czech Republic		2024	1
144	2	Europe	Czech Republic		2024	1
145	2	Europe	Czech Republic		2023	1
146	2	Europe	Czech Republic		2023	1
147	2	Europe	Czech Republic		2023	1
148	2	Europe	Czech Republic		2022	1
149	2	Europe	France		2024	1		1
150	2	Europe	France		2024		1	1
151	2	Europe	France		2024	1
152	2	Europe	France		2024	1
153	2	Europe	France		2024	1
154	2	Europe	France		2024	1
155	2	Europe	France		2024	1
156	2	Europe	France		2024	1
157	2	Europe	France		2024	1
158	2	Europe	France		2024	1
159	2	Europe	France		2024	1
160	2	Europe	France		2024	1
161	2	Europe	France		2024	1
162	2	Europe	France		2024	1
163	2	Europe	France		2024	1
164	2	Europe	France		2024	1
165	2	Europe	France		2024	1
166	2	Europe	France		2024	1
167	2	Europe	France		2024			1
168	2	Europe	France		2024			1
169	2	Europe	France		2024		1
170	2	Europe	France		2024	1
171	2	Europe	France		2024		1
172	2	Europe	France		2023	1
173	2	Europe	France		2023	1
174	2	Europe	France		2021	1
175	2	Europe	France		2021	1
176	2	Europe	Germany		2023	1
177	2	Europe	Germany		2023	1
178	2	Europe	Germany		2023	1
179	2	Europe	Germany		2023	1
180	2	Europe	Germany		2024	1		1	1
181	2	Europe	Germany		2024	1	1
182	2	Europe	Germany		2024	1	1
183	2	Europe	Germany		2024	1
184	2	Europe	Germany		2024	1
185	2	Europe	Germany		2024	1
186	2	Europe	Germany		2024	1
187	2	Europe	Germany		2024	1
188	2	Europe	Germany		2024	1
189	2	Europe	Germany		2024	1
190	2	Europe	Germany		2024	1
191	2	Europe	Germany		2024	1
192	2	Europe	Germany		2024	1
193	2	Europe	Germany		2024	1
194	2	Europe	Germany		2024	1
195	2	Europe	Germany		2024	1
196	2	Europe	Germany		2024	1
197	2	Europe	Germany		2024	1
198	2	Europe	Germany		2024	1
199	2	Europe	Germany		2024	1
200	2	Europe	Germany		2024	1
201	2	Europe	Germany		2024	1
202	2	Europe	Germany		2024	1
203	2	Europe	Germany		2024	1
204	2	Europe	Germany		2024	1
205	2	Europe	Germany		2024	1
206	2	Europe	Germany		2024	1
207	2	Europe	Germany		2024	1
208	2	Europe	Germany		2024	1
209	2	Europe	Germany		2024	1
210	2	Europe	Germany		2024	1
211	2	Europe	Germany		2024	1
212	2	Europe	Germany		2023	1
213	2	Europe	Germany		2023	1
214	2	Europe	Germany		2023	1
215	2	Europe	Germany		2023	1
216	2	Europe	Germany		2023	1
217	2	Europe	Germany		2023	1
218	2	Europe	Germany		2023	1
219	2	Europe	Germany		2023	1
220	2	Europe	Germany		2023	1
221	2	Europe	Germany		2023	1
222	2	Europe	Germany		2023	1
223	2	Europe	Germany		2023	1
224	2	Europe	Germany		2023	1
225	2	Europe	Germany		2023	1
226	2	Europe	Germany		2023	1
227	2	Europe	Germany		2023	1
228	2	Europe	Germany		2023	1
229	2	Europe	Germany		2023	1
230	2	Europe	Germany		2022	1
231	2	Europe	Germany		2022	1
232	2	Europe	Germany		2022	1
233	2	Europe	Germany		2022	1
234	2	Europe	Germany		2022	1
235	2	Europe	Germany		2022	1
236	2	Europe	Germany		2022	1
237	2	Europe	Germany		2022	1
238	2	Europe	Germany		2022	1
239	2	Europe	Germany		2022	1
240	2	Europe	Germany		2022	1
241	2	Europe	Germany		2022	1
242	2	Europe	Germany		2022	1
243	2	Europe	Germany		2022	1
244	2	Europe	Germany		2022	1
245	2	Europe	Germany		2022	1
246	2	Europe	Germany		2022	1
247	2	Europe	Germany		2022	1
248	2	Europe	Germany		2022	1
249	2	Europe	Germany		2022	1
250	2	Europe	Germany		2022	1
251	2	Europe	Germany		2022	1
252	2	Europe	Germany		2022	1
253	2	Europe	Germany		2022	1
254	2	Europe	Germany		2022	1
255	2	Europe	Germany		2022	1
256	2	Europe	Germany		2022	1
257	2	Europe	Germany		2022	1
258	2	Europe	Germany		2022	1
259	2	Europe	Germany		2021	1
260	2	Europe	Germany		2021	1
261	2	Europe	Germany		2021	1
262	2	Europe	Germany		2021	1
263	2	Europe	Germany		2021	1
264	2	Europe	Germany		2021	1
265	2	Europe	Germany		2020	1
266	2	Europe	Germany		2020	1
267	2	Europe	Germany		2020	1
268	2	Europe	Germany		2020	1
269	2	Europe	Germany		2020	1
270	2	Europe	Germany		2020	1
271	2	Europe	Germany		2020	1
272	2	Europe	Germany		2020	1
273	2	Europe	Germany		2020	1
274	2	Europe	Germany		2020	1
275	2	Europe	Germany		2020	1
276	2	Europe	Germany		2020	1
277	2	Europe	Germany		2020	1
278	2	Europe	Germany		2020	1
279	2	Europe	Germany		2020	1
280	2	Europe	Germany		2020	1
281	2	Europe	Germany		2020	1
282	2	Europe	Germany		2020	1
283	2	Europe	Germany		2020	1
284	2	Europe	Germany		2019	1
285	2	Europe	Germany		2019	1
286	2	Europe	Germany		2019	1
287	2	Europe	Germany		2019	1
288	2	Europe	Germany		2019	1
289	2	Europe	Germany		2019	1
290	2	Europe	Germany		2018	1
291	2	Europe	Germany		2017	1
292	2	Europe	Germany		2017			1
293	2	Europe	Germany		2017	1
294	2	Europe	Germany		2008	1
295	2	Europe	Germany		2008	1
296	2	Europe	Germany		2008	1
297	2	Europe	Germany		2008	1
298	2	Europe	Germany		2008	1
299	2	Europe	Germany		2005	1
300	2	Europe	Germany		2005	1
301	2	Europe	Germany		2005	1
302	2	Europe	Hungary		2024	1
303	2	Europe	Hungary		2022	1
304	2	Europe	Hungary		2022	1
305	2	Europe	Hungary		2022	1
306	2	Europe	Italy		2023	1
307	2	Europe	Italy		2023			1
308	2	Europe	Italy		2023			1
309	2	Europe	Italy		2021			1
310	2	Europe	Italy		2021			1
311	2	Europe	Italy		2019			1
312	2	Europe	Italy		2024		1	1
313	2	Europe	Italy		2024		1	1
314	2	Europe	Italy		2023	1		1
315	2	Europe	Italy		2023	1			1
316	2	Europe	Italy		2024			1
317	2	Europe	Italy		2024	1
318	2	Europe	Italy		2024			1
319	2	Europe	Italy		2024	1
320	2	Europe	Italy		2024			1
321	2	Europe	Italy		2024			1
322	2	Europe	Italy		2024			1
323	2	Europe	Italy		2024	1
324	2	Europe	Italy		2024			1
325	2	Europe	Italy		2024	1
326	2	Europe	Italy		2023	1
327	2	Europe	Italy		2023	1
328	2	Europe	Italy		2023	1
329	2	Europe	Italy		2023			1
330	2	Europe	Italy		2023			1
331	2	Europe	Italy		2023		1
332	2	Europe	Italy		2021		1
333	2	Europe	Italy		2020			1
334	2	Europe	Lithuania		2021	1			1
335	2	Europe	Lithuania		2024	1
336	2	Europe	Lithuania		2024	1
337	2	Europe	Lithuania		2024	1
338	2	Europe	Lithuania		2024	1
339	2	Europe	Lithuania		2024	1
340	2	Europe	Lithuania		2024	1
341	2	Europe	Lithuania		2022	1
342	2	Europe	Lithuania		2021	1
343	2	Europe	Lithuania		2021	1
344	2	Europe	Lithuania		2021	1
345	2	Europe	Lithuania		2020	1
346	2	Europe	Luxembourg		2023	1
347	2	Europe	Luxembourg		2024	1
348	2	Europe	Netherlands		2022	1
349	2	Europe	Netherlands		2018	1
350	2	Europe	Netherlands		2020	1
351	2	Europe	Netherlands		2019	1
352	2	Europe	Netherlands		2024	1
353	2	Europe	Netherlands		2024	1
354	2	Europe	Netherlands		2024	1
355	2	Europe	Netherlands		2024	1
356	2	Europe	Netherlands		2024	1
357	2	Europe	Netherlands		2024	1
358	2	Europe	Poland		2023	1	1	1
359	2	Europe	Poland		2024	1		1
360	2	Europe	Poland		2024	1		1
361	2	Europe	Poland		2024	1
362	2	Europe	Poland		2024	1
363	2	Europe	Poland		2024	1
364	2	Europe	Poland		2024	1
365	2	Europe	Poland		2024	1
366	2	Europe	Poland		2024	1
367	2	Europe	Poland		2024	1
368	2	Europe	Poland		2024	1
369	2	Europe	Poland		2024	1
370	2	Europe	Poland		2024	1
371	2	Europe	Poland		2024	1
372	2	Europe	Poland		2024	1
373	2	Europe	Poland		2024	1
374	2	Europe	Poland		2024	1
375	2	Europe	Poland		2024	1
376	2	Europe	Poland		2024	1
377	2	Europe	Poland		2024	1
378	2	Europe	Poland		2024	1
379	2	Europe	Poland		2024	1
380	2	Europe	Poland		2024	1
381	2	Europe	Poland		2024	1
382	2	Europe	Poland		2024	1
383	2	Europe	Poland		2024	1
384	2	Europe	Poland		2024	1
385	2	Europe	Poland		2024	1
386	2	Europe	Poland		2024	1
387	2	Europe	Poland		2024	1
388	2	Europe	Poland		2024	1
389	2	Europe	Poland		2024	1
390	2	Europe	Poland		2024		1
391	2	Europe	Poland		2023	1
392	2	Europe	Poland		2023	1
393	2	Europe	Poland		2023	1
394	2	Europe	Poland		2023	1
395	2	Europe	Poland		2023	1
396	2	Europe	Poland		2023				1
397	2	Europe	Poland		2022	1
398	2	Europe	Poland		2022	1
399	2	Europe	Poland		2022	1
400	2	Europe	Poland		2022	1
401	2	Europe	Poland		2022	1
402	2	Europe	Poland		2022	1
403	2	Europe	Poland		2020	1
404	2	Europe	Poland		2018	1
405	2	Europe	Poland		2018	1
406	2	Europe	Romania		2023	1
407	2	Europe	Romania		2024	1
408	2	Europe	Romania		2024	1
409	2	Europe	Romania		2024	1
410	2	Europe	Russia (European part)		2024	1	1
411	2	Europe	Russia (European part)		2021	1	1
412	2	Europe	Russia (European part)		2024	1
413	2	Europe	Russia (European part)		2024	1
414	2	Europe	Russia (European part)		2024	1
415	2	Europe	Russia (European part)		2024	1
416	2	Europe	Russia (European part)		2024	1
417	2	Europe	Russia (European part)		2023	1
418	2	Europe	Russia (European part)		2023	1
419	2	Europe	Russia (European part)		2020	1
420	2	Europe	Russia (European part)		2020	1
421	2	Europe	Russia (European part)		2022	1
422	2	Europe	Russia (European part)		2022	1
423	2	Europe	Russia (European part)		2020	1
424	2	Europe	Russia (European part)		2022	1
425	2	Europe	Russia (European part)		2021	1
426	2	Europe	Russia (European part)		2021	1
427	2	Europe	Russia (European part)		2021	1
428	2	Europe	Russia (European part)		2020	1
429	2	Europe	Russia (European part)		2021	1
430	2	Europe	Slovakia		2024	1
431	2	Europe	Slovakia		2024	1
432	2	Europe	Slovakia		2024	1
433	2	Europe	Slovenia		2023	1		1
434	2	Europe	Slovenia		2020	1		1
435	2	Europe	Slovenia		2019			1	1
436	2	Europe	Slovenia		2019	1			1
437	2	Europe	Slovenia		2024			1
438	2	Europe	Slovenia		2024				1
439	2	Europe	Slovenia		2023			1
440	2	Europe	Slovenia		2023	1
441	2	Europe	Slovenia		2023			1
442	2	Europe	Slovenia		2021			1
443	2	Europe	Slovenia		2021	1
444	2	Europe	Slovenia		2020	1
445	2	Europe	Slovenia		2020	1
446	2	Europe	Slovenia		2020	1
447	2	Europe	Slovenia		2019	1
448	2	Europe	Slovenia		2019	1
449	2	Europe	Slovenia		2019	1
450	2	Europe	Slovenia		2019	1
451	2	Europe	Slovenia		2019	1
452	2	Europe	Slovenia		2019	1
453	2	Europe	Slovenia		2018	1
454	2	Europe	Slovenia		2018	1
455	2	Europe	Slovenia		2018	1
456	2	Europe	Slovenia		2018	1
457	2	Europe	Slovenia		2018	1
458	2	Europe	Slovenia		2018	1
459	2	Europe	Slovenia		2018	1
460	2	Europe	Slovenia		2018	1
461	2	Europe	Slovenia		2018	1
462	2	Europe	Slovenia		2018	1
463	2	Europe	Slovenia		2018	1
464	2	Europe	Slovenia		2018	1
465	2	Europe	Slovenia		2018	1
466	2	Europe	Slovenia		2018	1
467	2	Europe	Slovenia		2018	1
468	2	Europe	Slovenia		2018	1
469	2	Europe	Slovenia		2018	1
470	2	Europe	Slovenia		2018	1
471	2	Europe	Slovenia		2018	1
472	2	Europe	Slovenia		2018	1
473	2	Europe	Slovenia		2018	1
474	2	Europe	Slovenia		2017	1
475	2	Europe	Slovenia		2017	1
476	2	Europe	Slovenia		2017	1
477	2	Europe	Slovenia		2017	1
478	2	Europe	Slovenia		2017	1
479	2	Europe	Slovenia		2017	1
480	2	Europe	Spain		2024	1	1
481	2	Europe	Spain		2024		1
482	2	Europe	Spain		2024	1
483	2	Europe	Switzerland		2024	1	1	1
484	2	Europe	Switzerland		2024			1
485	2	Europe	Switzerland		2024	1
486	2	Europe	Switzerland		2024	1
487	2	Europe	Switzerland		2023		1
488	2	Europe	Ukraine		2024	1	1
489	2	Europe	Ukraine		2024				1
490	2	Europe	Ukraine		2024	1
491	2	Europe	Ukraine		2024	1
492	2	Europe	Ukraine		2024	1
493	2	Europe	Ukraine		2024	1
494	2	Europe	Ukraine		2024	1
495	2	Europe	Ukraine		2024	1
496	2	Europe	Ukraine		2024	1
497	2	Europe	Ukraine		2024	1
498	2	Europe	Ukraine		2024	1
499	2	Europe	Ukraine		2024	1
500	2	Europe	Ukraine		2024	1
501	2	Europe	Ukraine		2024	1
502	2	Europe	Ukraine		2024	1
503	2	Europe	Ukraine		2024	1
504	2	Europe	Ukraine		2024	1
505	2	Europe	Ukraine		2024	1
506	2	Europe	Ukraine		2024	1
507	2	Europe	Ukraine		2024	1
508	2	Europe	Ukraine		2023	1
509	2	Europe	Ukraine		2023	1
510	2	Europe	Ukraine		2022	1
511	2	Europe	Ukraine		2022	1
512	2	Europe	Ukraine		2022	1
513	2	Europe	Ukraine		2022	1
514	2	Europe	Ukraine		2021	1
515	2	Europe	Ukraine		2021	1
516	2	Europe	Ukraine		2020	1
517	2	North America	Canada	BC	2023	1
518	2	North America	Canada	BC	2024	1
519	2	North America	Canada	BC	2024	1
520	2	North America	Canada	BC	2024	1
521	2	North America	Canada	BC	2024	1
522	2	North America	Canada	BC	2024	1
523	2	North America	Canada	BC	2023	1	1
524	2	North America	Canada	BC	2024	1
525	2	North America	Canada	BC	2023	1
526	2	North America	Canada	BC	2023	1
527	2	North America	Canada	BC	2019	1
528	2	North America	Canada	NB	2021	1
529	2	North America	Canada	NS	2024	1
530	2	North America	Canada	NS	2024	1
531	2	North America	Canada	NS	2023	1
532	2	North America	Canada	NS	2021	1
533	2	North America	Canada	NS	2021	1
534	2	North America	Canada	ON	2024	1
535	2	North America	Canada	ON	2024	1
536	2	North America	Canada	ON	2024	1
537	2	North America	Canada	ON	2024	1
538	2	North America	Canada	ON	2024	1
539	2	North America	Canada	ON	2024	1
540	2	North America	Canada	ON	2024	1
541	2	North America	Canada	ON	2024	1
542	2	North America	Canada	ON	2024		1
543	2	North America	Canada	ON	2024			1
544	2	North America	Canada	ON	2024			1
545	2	North America	Canada	ON	2024		1
546	2	North America	Canada	ON	2024			1
547	2	North America	Canada	ON	2024				1
548	2	North America	Canada	ON	2023	1
549	2	North America	Canada	ON	2022	1
550	2	North America	Canada	ON	2022	1
551	2	North America	Canada	ON	2021		1
552	2	North America	Canada	ON	2021	1
553	2	North America	Canada	ON	2021	1
554	2	North America	Canada	ON	2021	1
555	2	North America	Canada	ON	2020				1
556	2	North America	Canada	ON	2017	1
557	2	North America	Canada	ON	2024	1		1
558	2	North America	Canada	ON	2024	1	1
559	2	North America	Canada	ON	2024	1			1
560	2	North America	Canada	ON	2024	1	1
561	2	North America	Canada	ON	2024	1
562	2	North America	Canada	ON	2024	1
563	2	North America	Canada	ON	2024	1
564	2	North America	Canada	ON	2024	1
565	2	North America	Canada	ON	2024	1
566	2	North America	Canada	ON	2024	1
567	2	North America	Canada	ON	2024	1
568	2	North America	Canada	ON	2024	1
569	2	North America	Canada	ON	2024	1
570	2	North America	Canada	ON	2024	1
571	2	North America	Canada	ON	2024			1
572	2	North America	Canada	ON	2023	1
573	2	North America	Canada	ON	2023	1
574	2	North America	Canada	ON	2023	1
575	2	North America	Canada	ON	2023			1
576	2	North America	Canada	ON	2023			1
577	2	North America	Canada	ON	2023			1
578	2	North America	Canada	ON	2022	1
579	2	North America	Canada	ON	2021	1
580	2	North America	Canada	ON	2021	1
581	2	North America	Canada	ON	2021	1
582	2	North America	Canada	ON	2020			1
583	2	North America	Canada	ON	2020	1
584	2	North America	Canada	ON	2020	1
585	2	North America	Canada	ON	2020		1
586	2	North America	Canada	ON	2018	1
587	2	North America	Canada	PE	2022	1
588	2	North America	Canada	PE	2022	1
589	2	North America	Canada	QC	2024	1
590	2	North America	Canada	QC	2024	1
591	2	North America	Canada	QC	2024	1	1
592	2	North America	Canada	QC	2024			1
593	2	North America	Canada	QC	2024		1
594	2	North America	Canada	QC	2022			1
595	2	North America	Canada	QC	2024	1
596	2	North America	Canada	QC	2024	1
597	2	North America	Canada	QC	2023		1
598	2	North America	USA	AL	2024	1	1
599	2	North America	USA	CA	2024	1
600	2	North America	USA	CO	2024	1
601	2	North America	USA	CO	2024	1
602	2	North America	USA	CO	2024		1
603	2	North America	USA	CT	2024	1
604	2	North America	USA	CT	2024	1
605	2	North America	USA	CT	2023	1
606	2	North America	USA	CT	2022				1
607	2	North America	USA	CT	2022				1
608	2	North America	USA	DE	2024	1
609	2	North America	USA	DE	2024	1
610	2	North America	USA	DE	2024	1
611	2	North America	USA	FL	2021			1
612	2	North America	USA	GA	2024	1
613	2	North America	USA	GA	2024	1
614	2	North America	USA	GA	2024	1
615	2	North America	USA	GA	2024		1
616	2	North America	USA	IA	2024		1	1
617	2	North America	USA	IA	2024	1
618	2	North America	USA	IA	2024	1
619	2	North America	USA	IL	2024	1	1
620	2	North America	USA	IL	2024	1
621	2	North America	USA	IL	2023	1
622	2	North America	USA	IN	2024	1	1	1
623	2	North America	USA	IN	2024	1	1	1
624	2	North America	USA	IN	2024	1		1
625	2	North America	USA	IN	2024	1		1
626	2	North America	USA	IN	2024	1			1
627	2	North America	USA	IN	2024	1
628	2	North America	USA	IN	2024	1
629	2	North America	USA	IN	2024	1
630	2	North America	USA	IN	2024	1
631	2	North America	USA	IN	2024	1
632	2	North America	USA	IN	2024	1
633	2	North America	USA	IN	2024	1
634	2	North America	USA	IN	2024	1
635	2	North America	USA	KS	2024	1
636	2	North America	USA	LA	2024			1
637	2	North America	USA	MA	2024	1	1
638	2	North America	USA	MA	2024	1		1
639	2	North America	USA	MA	2024	1		1
640	2	North America	USA	MA	2024	1
641	2	North America	USA	MA	2024	1
642	2	North America	USA	MA	2024	1
643	2	North America	USA	MA	2024	1
644	2	North America	USA	MA	2024	1
645	2	North America	USA	MA	2024	1
646	2	North America	USA	MA	2024	1
647	2	North America	USA	MA	2024	1
648	2	North America	USA	MA	2024	1
649	2	North America	USA	MA	2024			1
650	2	North America	USA	MA	2024			1
651	2	North America	USA	MA	2024	1
652	2	North America	USA	MA	2024	1
653	2	North America	USA	MA	2024	1
654	2	North America	USA	MA	2024		1
655	2	North America	USA	MA	2023	1
656	2	North America	USA	MA	2023	1
657	2	North America	USA	MA	2023	1
658	2	North America	USA	MA	2022	1
659	2	North America	USA	MA	2023	1
660	2	North America	USA	MA	2023		1
661	2	North America	USA	MA	2023		1
662	2	North America	USA	MA	2023	1
663	2	North America	USA	MA	2023	1
664	2	North America	USA	MA	2023		1
665	2	North America	USA	MA	2023		1
666	2	North America	USA	MA	2023			1
667	2	North America	USA	MA	2023			1
668	2	North America	USA	MA	2023			1
669	2	North America	USA	MA	2022			1
670	2	North America	USA	MA	2022			1
671	2	North America	USA	MA	2022	1
672	2	North America	USA	MA	2022			1
673	2	North America	USA	MA	2022			1
674	2	North America	USA	MA	2022		1
675	2	North America	USA	MA	2022			1
676	2	North America	USA	MA	2022	1
677	2	North America	USA	MA	2022		1
678	2	North America	USA	MA	2022			1
679	2	North America	USA	MA	2022	1
680	2	North America	USA	MA	2021		1
681	2	North America	USA	MA	2021			1
682	2	North America	USA	MA	2021			1
683	2	North America	USA	MA	2021		1
684	2	North America	USA	MA	2018	1
685	2	North America	USA	MD	2023	1
686	2	North America	USA	MD	2023			1
687	2	North America	USA	MD	2024	1	1
688	2	North America	USA	MD	2024	1
689	2	North America	USA	MD	2024	1
690	2	North America	USA	MD	2024	1
691	2	North America	USA	MD	2024	1
692	2	North America	USA	MD	2024	1
693	2	North America	USA	MD	2024	1
694	2	North America	USA	MD	2024			1
695	2	North America	USA	MD	2024	1
696	2	North America	USA	MD	2024	1
697	2	North America	USA	MD	2024			1
698	2	North America	USA	MD	2024	1
699	2	North America	USA	MD	2024		1
700	2	North America	USA	MD	2024	1
701	2	North America	USA	MD	2024	1
702	2	North America	USA	MD	2023	1
703	2	North America	USA	MD	2023	1
704	2	North America	USA	MD	2023	1
705	2	North America	USA	MD	2023		1
706	2	North America	USA	MD	2023	1
707	2	North America	USA	MD	2023	1
708	2	North America	USA	MD	2023			1
709	2	North America	USA	MD	2023	1
710	2	North America	USA	MD	2023	1
711	2	North America	USA	MD	2022			1
712	2	North America	USA	MD	2023			1
713	2	North America	USA	MD	2023			1
714	2	North America	USA	MD	2023			1
715	2	North America	USA	MD	2023			1
716	2	North America	USA	MD	2023	1
717	2	North America	USA	MD	2022			1
718	2	North America	USA	MD	2022		1
719	2	North America	USA	MD	2022			1
720	2	North America	USA	MD	2021			1
721	2	North America	USA	MD	2021	1
722	2	North America	USA	MD	2021			1
723	2	North America	USA	MD	2021		1
724	2	North America	USA	MD	2021			1
725	2	North America	USA	ME	2023	1
726	2	North America	USA	ME	2022	1
727	2	North America	USA	MI	2024	1	1	1
728	2	North America	USA	MI	2024	1		1
729	2	North America	USA	MI	2022		1	1
730	2	North America	USA	MI	2024	1
731	2	North America	USA	MI	2022	1
732	2	North America	USA	MI	2022	1
733	2	North America	USA	MI	2023			1
734	2	North America	USA	MN	2024	1
735	2	North America	USA	MN	2024			1
736	2	North America	USA	MN	2023	1
737	2	North America	USA	MN	2023	1
738	2	North America	USA	MN	2023	1
739	2	North America	USA	MN	2023			1
740	2	North America	USA	MN	2023			1
741	2	North America	USA	MN	2022	1
742	2	North America	USA	MN	2021		1
743	2	North America	USA	MN	2021	1
744	2	North America	USA	MS	2023			1
745	2	North America	USA	MS	2023	1
746	2	North America	USA	NC	2024			1
747	2	North America	USA	NC	2024	1
748	2	North America	USA	NC	2024			1
749	2	North America	USA	NC	2024			1
750	2	North America	USA	NC	2024	1
751	2	North America	USA	NC	2024			1
752	2	North America	USA	NC	2024	1
753	2	North America	USA	NC	2024	1
754	2	North America	USA	NC	2023	1
755	2	North America	USA	NC	2023		1
756	2	North America	USA	NC	2023	1
757	2	North America	USA	NC	2022			1
758	2	North America	USA	NC	2023	1
759	2	North America	USA	NC	2023	1
760	2	North America	USA	NC	2023			1
761	2	North America	USA	NC	2023		1
762	2	North America	USA	NC	2022			1
763	2	North America	USA	NC	2020			1
764	2	North America	USA	NH	2024	1	1
765	2	North America	USA	NH	2024	1			1
766	2	North America	USA	NH	2024	1
767	2	North America	USA	NH	2024	1
768	2	North America	USA	NH	2024	1
769	2	North America	USA	NH	2024		1
770	2	North America	USA	NH	2023	1
771	2	North America	USA	NJ	2024	1
772	2	North America	USA	NJ	2024	1
773	2	North America	USA	NJ	2024			1
774	2	North America	USA	NJ	2024			1
775	2	North America	USA	NJ	2024			1
776	2	North America	USA	NJ	2020			1
777	2	North America	USA	NJ	2022			1
778	2	North America	USA	NY	2024	1	1	1	1
779	2	North America	USA	NY	2024		1
780	2	North America	USA	NY	2024	1
781	2	North America	USA	NY	2024	1
782	2	North America	USA	NY	2024	1
783	2	North America	USA	NY	2024	1
784	2	North America	USA	NY	2024	1
785	2	North America	USA	NY	2024	1
786	2	North America	USA	NY	2024	1
787	2	North America	USA	NY	2024	1
788	2	North America	USA	NY	2023	1
789	2	North America	USA	NY	2023	1
790	2	North America	USA	NY	2023			1
791	2	North America	USA	NY	2023	1
792	2	North America	USA	NY	2023	1
793	2	North America	USA	NY	2021			1
794	2	North America	USA	NY	2023	1	1	1
795	2	North America	USA	NY	2022		1	1
796	2	North America	USA	NY	2024	1	1
797	2	North America	USA	NY	2023			1
798	2	North America	USA	NY	2023		1
799	2	North America	USA	NY	2023	1
800	2	North America	USA	NY	2023		1
801	2	North America	USA	NY	2023			1
802	2	North America	USA	NY	2023			1
803	2	North America	USA	NY	2023	1
804	2	North America	USA	NY	2023	1
805	2	North America	USA	NY	2023	1
806	2	North America	USA	NY	2023	1
807	2	North America	USA	NY	2023	1
808	2	North America	USA	NY	2023	1
809	2	North America	USA	NY	2023	1
810	2	North America	USA	NY	2022			1
811	2	North America	USA	NY	2022	1
812	2	North America	USA	NY	2022		1
813	2	North America	USA	NY	2022	1
814	2	North America	USA	NY	2022	1
815	2	North America	USA	NY	2022	1
816	2	North America	USA	NY	2022			1
817	2	North America	USA	NY	2022	1
818	2	North America	USA	NY	2022	1
819	2	North America	USA	NY	2022	1
820	2	North America	USA	NY	2022			1
821	2	North America	USA	NY	2022		1
822	2	North America	USA	NY	2022			1
823	2	North America	USA	NY	2021	1
824	2	North America	USA	NY	2019	1
825	2	North America	USA	NY	2018	1
826	2	North America	USA	NY	2017	1
827	2	North America	USA	NY	2016	1
828	2	North America	USA	NY	2016			1
829	2	North America	USA	NY	2015	1
830	2	North America	USA	OK	2024	1
831	2	North America	USA	OK	2024	1	1
832	2	North America	USA	OK	2024	1
833	2	North America	USA	OK	2024	1
834	2	North America	USA	OK	2020	1
835	2	North America	USA	OK	2022	1
836	2	North America	USA	OR	2024	1
837	2	North America	USA	OR	2022	1
838	2	North America	USA	OR	2022	1
839	2	North America	USA	OR	2023	1
840	2	North America	USA	OR	2023	1
841	2	North America	USA	RI	2024	1	1	1
842	2	North America	USA	RI	2024	1
843	2	North America	USA	RI	2024		1
844	2	North America	USA	RI	2024			1
845	2	North America	USA	SC	2024	1
846	2	North America	USA	TN	2024			1
847	2	North America	USA	TN	2022	1
848	2	North America	USA	VT	2023	1		1
849	2	North America	USA	VT	2018			1
850	2	North America	USA	VT	2024	1
851	2	North America	USA	VT	2024			1
852	2	North America	USA	VT	2024				1
853	2	North America	USA	VT	2024			1
854	2	North America	USA	VT	2024	1
855	2	North America	USA	VT	2024	1
856	2	North America	USA	VT	2023		1
857	2	North America	USA	VT	2023	1
858	2	North America	USA	VT	2023	1
859	2	North America	USA	VT	2024	1
860	2	North America	USA	VT	2024	1
861	2	North America	USA	WA	2024		1	1
862	2	North America	USA	WA	2024	1
863	2	North America	USA	WA	2024	1
864	2	North America	USA	WA	2024	1
865	2	North America	USA	WA	2023	1
866	2	North America	USA	WA	2021		1
867	2	North America	USA	WA	2023	1
868	2	North America	USA	WA	2023		1
869	2	North America	USA	WA	2023	1
870	2	North America	USA	WA	2023	1
871	2	North America	USA	WA	2022	1
872	2	North America	USA	WA	2022	1
873	2	North America	USA	WA	2024	1
874	2	North America	USA	WA	2024	1
875	2	North America	USA	WA	2023	1
876	2	North America	USA	WA	2023	1
877	2	North America	USA	WA	2023		1
878	2	North America	USA	WA	2022	1
879	2	North America	USA	WA	2022	1
880	2	North America	USA	WA	2021	1
881	2	North America	USA	WA	2020	1
882	2	North America	USA	WA	2020	1
883	2	North America	USA	WI	2024	1	1
884	2	North America	USA	WI	2024			1
885	2	North America	USA	WI	2024	1
886	2	North America	USA	WI	2024	1
887	2	North America	USA	WI	2024	1
888	2	North America	USA	WI	2024	1
889	2	North America	USA	WI	2024		1
890	2	North America	USA	WI	2023		1
891	2	North America	USA	WI	2023			1
892	2	North America	USA	WI	2023		1
893	2	North America	USA	WI	2023	1
894	2	North America	USA	WI	2022	1
USA states: AL – Alabama, CA – California, CO – Colorado, CT – Connecticut, DE – Delaware, FL – Florida, GA – Georgia, IA – Iowa, IL – Illinois, IN – Indiana, KS – Kansas, KY – Kentucky, LA – Louisiana, MA – Massachusetts, MD – Maryland, ME – Maine, MI – Michigan, MN – Minnesota, MO – Missouri, MS – Mississippi, NC – North Carolina, NE – Nebraska, NH – New Hampshire, NJ – New Jersey, NY – New Yor…

## Sheet: Search variant III
Table S1. Number of incidents , i.e., occurrence of a specific Macrosaccus robiniella mine type in photographs, retrieved from iNaturalist using three search variants: (I) images posted under the name M. robiniella; (II) images posted under the names of endophagous foliar insects that are invasive in Europe (i.e., M. robiniella, Parectopa robiniella, Chrysaster ostensackenella, and Obolodiplosis …
Search variant III
No.	Range: 1 - primarily, 2 - secondary (invaded)	Continent	Country	Place (states for USA, provinces for Canada)	Year	Macrosaccus robiniella
						Lower side leaf mines		Upper side leaf mines
						on a half of leaf blade (classic type)	on a half of a leaf blade	above midrib (Parectopa-like)	at the leaf edge (Obolodiplosis-like)
						Type 1	Type 2	Type 3	Type 4
1	1	North America	USA	KY	2022	0	0	0	1
2	1	North America	USA	MO	2022	1	0	0	0
3	1	North America	USA	OH	2024	1	0	1	1
4	1	North America	USA	OH	2017	0	0	1	1
5	1	North America	USA	OH	2017	1	1	0	0
6	1	North America	USA	OH	2023	0	1	0	1
7	1	North America	USA	OH	2023	1	0	0	1
8	1	North America	USA	OH	2015	0	1	0	0
9	1	North America	USA	OH	2017	0	0	1	0
10	1	North America	USA	OH	2017	0	1	0	0
11	1	North America	USA	OH	2018	0	0	1	0
12	1	North America	USA	OH	2019	1	0	0	0
13	1	North America	USA	OH	2019	0	1	0	0
14	1	North America	USA	OH	2024	0	1	0	0
15	1	North America	USA	OH	2024	1	0	0	0
16	1	North America	USA	OH	2023	1	0	0	0
17	1	North America	USA	OH	2024	1	0	0	0
18	1	North America	USA	OH	2024	0	1	0	0
19	1	North America	USA	OH	2022	1	0	0	0
20	1	North America	USA	PA	2013	0	1	0	1
21	1	North America	USA	PA	2014	1	1	0	0
22	1	North America	USA	PA	2024	1	0	1	0
23	1	North America	USA	PA	2018	0	1	0	0
24	1	North America	USA	PA	2019	0	1	0	0
25	1	North America	USA	PA	2019	1	0	0	0
26	1	North America	USA	PA	2021	1	0	0	0
27	1	North America	USA	PA	2021	1	0	0	0
28	1	North America	USA	PA	2021	0	0	1	0
29	1	North America	USA	PA	2024	0	0	1	0
30	1	North America	USA	PA	2024	1	0	0	0
31	1	North America	USA	PA	2024	1	0	0	0
32	1	North America	USA	PA	2024	1	0	0	0
33	1	North America	USA	PA	2024	1	0	0	0
34	1	North America	USA	PA	2024	0	1	0	0
35	1	North America	USA	PA	2023	1	0	0	0
36	1	North America	USA	PA	2023	1	0	0	0
37	1	North America	USA	PA	2023	0	0	1	0
38	1	North America	USA	PA	2023	1	0	0	0
39	1	North America	USA	PA	2023	1	0	0	0
40	1	North America	USA	PA	2023	1	0	0	0
41	1	North America	USA	PA	2023	0	0	0	1
42	1	North America	USA	PA	2024	0	1	0	0
43	1	North America	USA	PA	2024	1	0	0	0
44	1	North America	USA	PA	2022	1	0	0	0
45	1	North America	USA	PA	2022	1	0	0	0
46	1	North America	USA	PA	2022	1	0	0	0
47	1	North America	USA	VA	2024	1	1	1	1
48	1	North America	USA	VA	2024	1	0	1	1
49	1	North America	USA	VA	2023	1	1	0	0
50	1	North America	USA	VA	2024	1	1	0	0
51	1	North America	USA	VA	2012	0	1	0	0
52	1	North America	USA	VA	2017	1	0	0	0
53	1	North America	USA	VA	2017	1	0	0	0
54	1	North America	USA	VA	2017	0	0	0	1
55	1	North America	USA	VA	2017	1	0	0	0
56	1	North America	USA	VA	2017	0	1	0	0
57	1	North America	USA	VA	2018	1	0	0	0
58	1	North America	USA	VA	2018	0	0	1	0
59	1	North America	USA	VA	2019	1	0	0	0
60	1	North America	USA	VA	2019	1	0	0	0
61	1	North America	USA	VA	2020	0	0	1	0
62	1	North America	USA	VA	2021	1	0	0	0
63	1	North America	USA	VA	2021	0	0	1	0
64	1	North America	USA	VA	2024	1	0	0	0
65	1	North America	USA	VA	2024	1	0	0	0
66	1	North America	USA	VA	2024	1	0	0	0
67	1	North America	USA	VA	2024	1	0	0	0
68	1	North America	USA	VA	2024	1	0	0	0
69	1	North America	USA	VA	2024	1	0	0	0
70	1	North America	USA	VA	2024	1	0	0	0
71	1	North America	USA	VA	2024	1	0	0	0
72	1	North America	USA	VA	2024	1	0	0	0
73	1	North America	USA	VA	2023	1	0	0	0
74	1	North America	USA	VA	2023	1	0	0	0
75	1	North America	USA	VA	2023	0	0	1	0
76	1	North America	USA	VA	2023	0	0	1	0
77	1	North America	USA	VA	2023	0	1	0	0
78	1	North America	USA	VA	2023	1	0	0	0
79	1	North America	USA	VA	2023	1	0	0	0
80	1	North America	USA	VA	2024	0	0	1	0
81	1	North America	USA	VA	2024	1	0	0	0
82	1	North America	USA	VA	2024	1	0	0	0
83	1	North America	USA	VA	2024	1	0	0	0
84	1	North America	USA	VA	2022	0	0	1	0
85	1	North America	USA	VA	2022	1	0	0	0
86	1	North America	USA	VA	2022	0	1	0	0
87	1	North America	USA	WV	2021	1	0	0	0
88	1	North America	USA	WV	2024	0	0	1	0
89	1	North America	USA	WV	2023	1	0	0	0
90	1	North America	USA	WV	2023	1	0	0	0
91	1	North America	USA	WV	2024	1	0	0	0
92	1	North America	USA	WV	2022	1	0	0	0
93	1	North America	USA	WV	2022	1	0	0	0
94	2	Europe	Austria		2012	0	1	0	1
95	2	Europe	Austria		2024	0	1	1	0
96	2	Europe	Belarus		2020	1	0	0	0
97	2	Europe	Belarus		2021	1	0	0	0
98	2	Europe	Belarus		2021	1	0	0	0
99	2	Europe	Belarus		2021	1	0	0	0
100	2	Europe	Belarus		2024	1	0	0	0
101	2	Europe	Belarus		2024	1	0	0	0
102	2	Europe	Belarus		2023	1	0	0	0
103	2	Europe	Belgium		2023	1	0	0	0
104	2	Europe	Croatia		2023	0	1	1	0
105	2	Europe	Croatia		2014	1	0	0	0
106	2	Europe	Czech Republic		2022	1	0	0	0
107	2	Europe	Czech Republic		2022	1	0	0	0
108	2	Europe	France		2024	4	0	0	0
109	2	Europe	France		2021	1	0	0	1
110	2	Europe	France		2024	1	0	1	0
111	2	Europe	France		2024	1	0	0	0
112	2	Europe	France		2024	1	0	0	0
113	2	Europe	Germany		2020	1	0	0	0
114	2	Europe	Germany		2021	1	0	0	0
115	2	Europe	Germany		2024	0	0	0	1
116	2	Europe	Germany		2023	1	0	0	0
117	2	Europe	Germany		2024	1	0	0	0
118	2	Europe	Germany		2024	1	0	0	0
119	2	Europe	Germany		2024	1	0	0	0
120	2	Europe	Germany		2022	1	0	0	0
121	2	Europe	Germany		2022	1	0	0	0
122	2	Europe	Germany		2022	1	0	0	0
123	2	Europe	Hungary		2024	1	0	0	1
124	2	Europe	Hungary		2024	1	0	0	1
125	2	Europe	Hungary		2022	1	0	1	0
126	2	Europe	Hungary		2024	1	0	0	0
127	2	Europe	Hungary		2024	1	0	0	0
128	2	Europe	Hungary		2024	1	0	0	0
129	2	Europe	Hungary		2024	1	0	0	0
130	2	Europe	Italy		2017	1	0	1	0
131	2	Europe	Italy		2018	0	1	1	0
132	2	Europe	Italy		2019	1	1	0	0
133	2	Europe	Italy		2019	0	1	1	0
134	2	Europe	Italy		2019	1	1	0	0
135	2	Europe	Italy		2021	0	1	1	0
136	2	Europe	Italy		2023	0	1	1	0
137	2	Europe	Italy		2023	0	0	1	1
138	2	Europe	Italy		2014	0	0	0	1
139	2	Europe	Italy		2015	0	1	0	0
140	2	Europe	Italy		2017	1	0	0	0
141	2	Europe	Italy		2018	1	0	0	0
142	2	Europe	Italy		2018	1	0	0	0
143	2	Europe	Italy		2019	1	0	0	0
144	2	Europe	Italy		2020	0	0	1	0
145	2	Europe	Italy		2021	0	0	1	0
146	2	Europe	Italy		2021	0	0	1	0
147	2	Europe	Italy		2024	0	0	1	0
148	2	Europe	Italy		2024	0	0	1	0
149	2	Europe	Italy		2023	0	0	1	0
150	2	Europe	Italy		2023	1	0	0	0
151	2	Europe	Italy		2023	0	1	0	0
152	2	Europe	Italy		2024	0	0	1	0
153	2	Europe	Italy		2024	0	0	1	0
154	2	Europe	Italy		2022	0	0	1	0
155	2	Europe	Italy		2022	0	0	1	0
156	2	Europe	Italy		2022	0	0	1	0
157	2	Europe	Italy		2022	0	0	1	0
158	2	Europe	Netherlands		2021	1	0	0	0
159	2	Europe	Netherlands		2022	1	0	0	0
160	2	Europe	Poland		2023	1	0	0	1
161	2	Europe	Poland		2018	0	1	0	0
162	2	Europe	Poland		2021	1	0	0	0
163	2	Europe	Poland		2021	1	0	0	0
164	2	Europe	Poland		2024	0	1	0	0
165	2	Europe	Poland		2024	1	0	0	0
166	2	Europe	Poland		2024	1	0	0	0
167	2	Europe	Poland		2024	1	0	0	0
168	2	Europe	Poland		2024	0	1	0	0
169	2	Europe	Poland		2023	1	0	0	0
170	2	Europe	Poland		2023	1	0	0	0
171	2	Europe	Poland		2023	1	0	0	0
172	2	Europe	Poland		2023	1	0	0	0
173	2	Europe	Poland		2023	0	1	0	0
174	2	Europe	Poland		2024	1	0	0	0
175	2	Europe	Poland		2024	1	0	0	0
176	2	Europe	Poland		2024	1	0	0	0
177	2	Europe	Russia (European part)		2023	1	0	0	0
178	2	Europe	Russia (European part)		2023	0	0	1	0
179	2	Europe	Russia (European part)		2022	0	1	0	0
180	2	Europe	Russia (European part)		2021	1	0	0	1
181	2	Europe	Russia (European part)		2021	1	0	0	1
182	2	Europe	Russia (European part)		2021	1	0	0	1
183	2	Europe	Russia (European part)		2024	1	0	0	0
184	2	Europe	Russia (European part)		2022	1	0	0	0
185	2	Europe	Serbia		2024	1	0	0	0
186	2	Europe	Serbia		2024	1	0	0	0
187	2	Europe	Slovakia		2024	1	0	0	0
188	2	Europe	Slovenia		2019	0	1	0	0
189	2	Europe	Switzerland		2023	1	1	0	0
190	2	Europe	Ukraine		2024	1	1	0	0
191	2	Europe	Ukraine		2005	0	0	0	1
192	2	Europe	Ukraine		2015	1	0	0	0
193	2	Europe	Ukraine		2024	1	0	0	0
194	2	Europe	Ukraine		2024	1	0	0	0
195	2	Europe	Ukraine		2024	1	0	0	0
196	2	Europe	Ukraine		2023	1	0	0	0
197	2	Europe	Ukraine		2024	1	0	0	0
198	2	Europe	Ukraine		2024	1	0	0	0
199	2	Europe	Ukraine		2024	1	0	0	0
200	2	Europe	Ukraine		2024	1	0	0	0
201	2	North America	Canada	BC	2021	1	0	0	0
202	2	North America	Canada	BC	2023	1	0	0	0
203	2	North America	Canada	BC	2023	1	0	0	0
204	2	North America	Canada	NB	2023	1	0	0	1
205	2	North America	Canada	NS	2018	1	1	0	0
206	2	North America	Canada	NS	2018	1	0	0	0
207	2	North America	Canada	NS	2018	1	0	0	0
208	2	North America	Canada	NS	2018	1	0	0	0
209	2	North America	Canada	NS	2020	1	0	0	0
210	2	North America	Canada	NS	2020	1	0	0	0
211	2	North America	Canada	NS	2024	1	0	0	0
212	2	North America	Canada	NS	2023	1	0	0	0
213	2	North America	Canada	NS	2024	1	0	0	0
214	2	North America	Canada	ON	2024	1	0	0	0
215	2	North America	Canada	ON	2017	0	1	1	0
216	2	North America	Canada	ON	2021	1	0	0	1
217	2	North America	Canada	ON	2021	1	0	0	1
218	2	North America	Canada	ON	2023	1	0	0	1
219	2	North America	Canada	ON	2023	1	1	0	0
220	2	North America	Canada	ON	2022	1	0	0	0
221	2	North America	Canada	ON	2019	1	0	0	0
222	2	North America	Canada	ON	2020	1	0	0	0
223	2	North America	Canada	ON	2020	1	0	0	0
224	2	North America	Canada	ON	2020	1	0	0	0
225	2	North America	Canada	ON	2020	1	0	0	0
226	2	North America	Canada	ON	2021	1	0	0	0
227	2	North America	Canada	ON	2021	1	0	0	0
228	2	North America	Canada	ON	2021	0	0	1	0
229	2	North America	Canada	ON	2021	1	0	0	0
230	2	North America	Canada	ON	2021	1	0	0	0
231	2	North America	Canada	ON	2021	0	0	1	0
232	2	North America	Canada	ON	2021	1	0	0	0
233	2	North America	Canada	ON	2024	1	0	0	0
234	2	North America	Canada	ON	2024	1	0	0	0
235	2	North America	Canada	ON	2024	1	0	0	0
236	2	North America	Canada	ON	2024	1	0	0	0
237	2	North America	Canada	ON	2024	1	0	0	0
238	2	North America	Canada	ON	2024	1	0	0	0
239	2	North America	Canada	ON	2024	1	0	0	0
240	2	North America	Canada	ON	2023	1	0	0	0
241	2	North America	Canada	ON	2023	1	0	0	0
242	2	North America	Canada	ON	2023	1	0	0	0
243	2	North America	Canada	ON	2023	1	0	0	0
244	2	North America	Canada	ON	2023	1	0	0	0
245	2	North America	Canada	ON	2023	1	0	0	0
246	2	North America	Canada	ON	2024	1	0	0	0
247	2	North America	Canada	ON	2024	1	0	0	0
248	2	North America	Canada	ON	2024	1	0	0	0
249	2	North America	Canada	ON	2024	1	0	0	0
250	2	North America	Canada	ON	2024	1	0	0	0
251	2	North America	Canada	ON	2024	0	0	0	1
252	2	North America	Canada	ON	2024	1	0	0	0
253	2	North America	Canada	ON	2022	1	0	0	0
254	2	North America	Canada	ON	2022	1	0	0	0
255	2	North America	Canada	ON	2022	1	0	0	0
256	2	North America	Canada	ON	2022	1	0	0	0
257	2	North America	Canada	ON	2022	1	0	0	0
258	2	North America	Canada	ON	2022	1	0	0	0
259	2	North America	Canada	ON	2022	1	0	0	0
260	2	North America	Canada	ON	2022	1	0	0	0
261	2	North America	Canada	QC	2017	0	1	0	0
262	2	North America	Canada	QC	2023	1	0	0	0
263	2	North America	Canada	QC	2023	1	0	0	0
264	2	North America	Canada	QC	2023	0	0	1	0
265	2	North America	Canada	QC	2022	1	0	0	0
266	2	North America	USA	AL	2023	1	0	0	0
267	2	North America	USA	AL	2023	1	0	0	0
268	2	North America	USA	AL	2022	0	0	0	1
269	2	North America	USA	AR	2014	0	0	1	0
270	2	North America	USA	AR	2019	0	0	1	0
271	2	North America	USA	AR	2020	0	1	0	0
272	2	North America	USA	AR	2023	0	0	0	1
273	2	North America	USA	CA	2023	1	0	0	1
274	2	North America	USA	CA	2024	0	1	0	0
275	2	North America	USA	CA	2023	0	1	0	0
276	2	North America	USA	CO	2024	0	1	0	0
277	2	North America	USA	CT	2023	0	0	1	1
278	2	North America	USA	CT	2016	0	0	1	0
279	2	North America	USA	CT	2021	0	0	1	0
280	2	North America	USA	CT	2023	1	0	0	0
281	2	North America	USA	CT	2022	0	1	0	0
282	2	North America	USA	CT	2022	0	0	0	1
283	2	North America	USA	DE	2024	1	0	1	0
284	2	North America	USA	DE	2024	0	0	1	0
285	2	North America	USA	DE	2024	1	0	0	1
286	2	North America	USA	DE	2018	0	0	1	0
287	2	North America	USA	DE	2024	1	0	0	0
288	2	North America	USA	DE	2023	1	0	0	0
289	2	North America	USA	DE	2023	1	0	0	0
290	2	North America	USA	GA	2020	0	0	1	0
291	2	North America	USA	GA	2024	0	0	0	1
292	2	North America	USA	GA	2024	1	0	0	0
293	2	North America	USA	GA	2023	1	0	0	0
294	2	North America	USA	IA	2008	0	1	0	0
295	2	North America	USA	IA	2024	0	0	1	0
296	2	North America	USA	IA	2024	1	0	0	0
297	2	North America	USA	IL	2023	0	1	1	1
298	2	North America	USA	IL	2024	1	0	0	1
299	2	North America	USA	IL	2024	0	0	1	0
300	2	North America	USA	IL	2024	0	0	1	0
301	2	North America	USA	IN	2019	1	1	0	0
302	2	North America	USA	IN	2020	0	1	1	0
303	2	North America	USA	IN	2020	0	1	1	0
304	2	North America	USA	IN	2020	0	1	1	0
305	2	North America	USA	IN	2023	1	0	0	1
306	2	North America	USA	IN	2024	1	0	1	0
307	2	North America	USA	IN	2024	0	1	1	0
308	2	North America	USA	IN	2017	0	0	1	0
309	2	North America	USA	IN	2021	0	0	1	0
310	2	North America	USA	IN	2024	0	1	0	0
311	2	North America	USA	IN	2024	0	0	1	0
312	2	North America	USA	IN	2024	1	0	0	0
313	2	North America	USA	IN	2023	0	0	0	1
314	2	North America	USA	IN	2023	0	0	0	1
315	2	North America	USA	IN	2023	1	0	0	0
316	2	North America	USA	IN	2023	0	0	1	0
317	2	North America	USA	IN	2023	0	1	0	0
318	2	North America	USA	IN	2023	0	1	0	0
319	2	North America	USA	IN	2024	1	0	0	0
320	2	North America	USA	IN	2024	0	0	1	0
321	2	North America	USA	IN	2024	0	0	1	0
322	2	North America	USA	IN	2022	0	0	1	0
323	2	North America	USA	IN	2022	0	1	0	0
324	2	North America	USA	IN	2022	0	0	0	1
325	2	North America	USA	IN	2022	1	0	0	0
326	2	North America	USA	MA	2016	1	1	0	0
327	2	North America	USA	MA	2024	1	1	0	0
328	2	North America	USA	MA	2024	1	1	0	0
329	2	North America	USA	MA	2024	0	0	1	1
330	2	North America	USA	MA	2024	1	1	0	0
331	2	North America	USA	MA	2024	0	0	1	1
332	2	North America	USA	MA	2022	1	1	0	0
333	2	North America	USA	MA	2022	1	0	0	1
334	2	North America	USA	MA	2022	1	0	0	1
335	2	North America	USA	MA	2022	1	0	0	1
336	2	North America	USA	MA	2015	0	1	0	0
337	2	North America	USA	MA	2017	1	0	0	0
338	2	North America	USA	MA	2018	1	0	0	0
339	2	North America	USA	MA	2018	1	0	0	0
340	2	North America	USA	MA	2019	0	0	1	0
341	2	North America	USA	MA	2020	0	1	0	0
342	2	North America	USA	MA	2020	1	0	0	0
343	2	North America	USA	MA	2024	1	0	0	0
344	2	North America	USA	MA	2024	0	0	1	0
345	2	North America	USA	MA	2024	1	0	0	0
346	2	North America	USA	MA	2024	1	0	0	0
347	2	North America	USA	MA	2024	1	0	0	0
348	2	North America	USA	MA	2024	1	0	0	0
349	2	North America	USA	MA	2024	1	0	0	0
350	2	North America	USA	MA	2024	1	0	0	0
351	2	North America	USA	MA	2024	1	0	0	0
352	2	North America	USA	MA	2023	1	0	0	0
353	2	North America	USA	MA	2023	1	0	0	0
354	2	North America	USA	MA	2023	1	0	0	0
355	2	North America	USA	MA	2023	1	0	0	0
356	2	North America	USA	MA	2024	1	0	0	0
357	2	North America	USA	MA	2024	1	0	0	0
358	2	North America	USA	MA	2024	0	0	0	1
359	2	North America	USA	MA	2024	1	0	0	0
360	2	North America	USA	MA	2022	0	1	0	0
361	2	North America	USA	MA	2022	1	0	0	0
362	2	North America	USA	MA	2022	0	1	0	0
363	2	North America	USA	MA	2022	1	0	0	0
364	2	North America	USA	MA	2022	1	0	0	0
365	2	North America	USA	MA	2022	1	0	0	0
366	2	North America	USA	MD	2016	1	1	0	0
367	2	North America	USA	MD	2024	1	1	0	0
368	2	North America	USA	MD	2024	1	1	0	0
369	2	North America	USA	MD	2024	1	1	0	0
370	2	North America	USA	MD	2016	1	0	0	0
371	2	North America	USA	MD	2018	1	0	0	0
372	2	North America	USA	MD	2019	0	0	1	0
373	2	North America	USA	MD	2021	0	1	0	0
374	2	North America	USA	MD	2024	0	0	1	0
375	2	North America	USA	MD	2024	1	0	0	0
376	2	North America	USA	MD	2024	0	1	0	0
377	2	North America	USA	MD	2024	1	0	0	0
378	2	North America	USA	MD	2024	1	0	0	0
379	2	North America	USA	MD	2024	1	0	0	0
380	2	North America	USA	MD	2024	1	0	0	0
381	2	North America	USA	MD	2024	1	0	0	0
382	2	North America	USA	MD	2024	0	1	0	0
383	2	North America	USA	MD	2023	1	0	0	0
384	2	North America	USA	MD	2023	1	0	0	0
385	2	North America	USA	MD	2024	1	0	0	0
386	2	North America	USA	MD	2024	1	0	0	0
387	2	North America	USA	MD	2022	1	0	0	0
388	2	North America	USA	MD	2022	1	0	0	0
389	2	North America	USA	MD	2022	1	0	0	0
390	2	North America	USA	MD	2022	1	0	0	0
391	2	North America	USA	MD	2022	1	0	0	0
392	2	North America	USA	MD	2022	1	0	0	0
393	2	North America	USA	MD	2022	0	1	0	0
394	2	North America	USA	MD	2022	1	0	0	0
395	2	North America	USA	ME	2015	0	1	0	0
396	2	North America	USA	ME	2021	1	0	0	0
397	2	North America	USA	ME	2024	1	0	0	0
398	2	North America	USA	ME	2023	1	0	0	0
399	2	North America	USA	ME	2023	1	0	0	0
400	2	North America	USA	ME	2022	1	0	0	0
401	2	North America	USA	ME	2022	1	0	0	0
402	2	North America	USA	MI	2021	0	1	1	0
403	2	North America	USA	MI	2024	0	1	1	0
404	2	North America	USA	MI	2023	1	1	0	0
405	2	North America	USA	MI	2023	1	0	1	0
406	2	North America	USA	MI	2017	1	0	0	0
407	2	North America	USA	MI	2020	0	0	1	0
408	2	North America	USA	MI	2020	1	0	0	0
409	2	North America	USA	MI	2020	1	0	0	0
410	2	North America	USA	MI	2020	1	0	0	0
411	2	North America	USA	MI	2020	1	0	0	0
412	2	North America	USA	MI	2020	1	0	0	0
413	2	North America	USA	MI	2020	1	0	0	0
414	2	North America	USA	MI	2024	0	1	0	0
415	2	North America	USA	MI	2024	1	0	0	0
416	2	North America	USA	MI	2024	0	0	0	1
417	2	North America	USA	MI	2024	0	0	0	1
418	2	North America	USA	MI	2024	0	1	0	0
419	2	North America	USA	MI	2023	1	0	0	0
420	2	North America	USA	MI	2023	1	0	0	0
421	2	North America	USA	MI	2023	0	0	1	0
422	2	North America	USA	MI	2023	1	0	0	0
423	2	North America	USA	MI	2023	1	0	0	0
424	2	North America	USA	MI	2023	0	0	1	0
425	2	North America	USA	MI	2024	1	0	0	0
426	2	North America	USA	MI	2024	0	0	1	0
427	2	North America	USA	MI	2024	1	0	0	0
428	2	North America	USA	MI	2022	1	0	0	0
429	2	North America	USA	MI	2022	0	1	0	0
430	2	North America	USA	MI	2022	1	0	0	0
431	2	North America	USA	MI	2022	1	0	0	0
432	2	North America	USA	MI	2022	1	0	0	0
433	2	North America	USA	MI	2022	1	0	0	0
434	2	North America	USA	MI	2022	1	0	0	0
435	2	North America	USA	MN	2019	0	0	1	0
436	2	North America	USA	MN	2022	1	0	0	0
437	2	North America	USA	MS	2022	1	1	0	0
438	2	North America	USA	NC	2024	1	0	1	0
439	2	North America	USA	NC	2024	1	0	1	0
440	2	North America	USA	NC	2022	1	1	0	0
441	2	North America	USA	NC	2022	1	0	1	0
442	2	North America	USA	NC	2013	0	0	0	1
443	2	North America	USA	NC	2016	1	0	0	0
444	2	North America	USA	NC	2017	1	0	0	0
445	2	North America	USA	NC	2018	1	0	0	0
446	2	North America	USA	NC	2021	1	0	0	0
447	2	North America	USA	NC	2024	1	0	0	0
448	2	North America	USA	NC	2024	1	0	0	0
449	2	North America	USA	NC	2024	1	0	0	0
450	2	North America	USA	NC	2023	0	1	0	0
451	2	North America	USA	NC	2023	0	0	1	0
452	2	North America	USA	NC	2023	1	0	0	0
453	2	North America	USA	NC	2023	1	0	0	0
454	2	North America	USA	NC	2023	1	0	0	0
455	2	North America	USA	NC	2023	1	0	0	0
456	2	North America	USA	NC	2023	1	0	0	0
457	2	North America	USA	NC	2024	1	0	0	0
458	2	North America	USA	NC	2024	1	0	0	0
459	2	North America	USA	NC	2024	1	0	0	0
460	2	North America	USA	NC	2024	1	0	0	0
461	2	North America	USA	NC	2022	0	0	1	0
462	2	North America	USA	NC	2022	0	0	1	0
463	2	North America	USA	NC	2022	0	1	0	0
464	2	North America	USA	NE	2024	1	1	1	0
465	2	North America	USA	NH	2017	0	1	0	0
466	2	North America	USA	NH	2019	1	0	0	0
467	2	North America	USA	NH	2020	1	0	0	0
468	2	North America	USA	NH	2021	0	0	1	0
469	2	North America	USA	NH	2024	1	0	0	0
470	2	North America	USA	NH	2022	1	0	0	0
471	2	North America	USA	NJ	2022	1	0	0	1
472	2	North America	USA	NJ	2020	0	0	1	0
473	2	North America	USA	NJ	2024	1	0	0	0
474	2	North America	USA	NJ	2023	1	0	0	0
475	2	North America	USA	NJ	2023	1	0	0	0
476	2	North America	USA	NJ	2022	1	0	0	0
477	2	North America	USA	NY	2023	1	1	1	0
478	2	North America	USA	NY	2015	0	1	0	1
479	2	North America	USA	NY	2018	0	1	1	0
480	2	North America	USA	NY	2019	0	1	1	0
481	2	North America	USA	NY	2024	1	1	0	0
482	2	North America	USA	NY	2024	1	1	0	0
483	2	North America	USA	NY	2023	1	0	0	1
484	2	North America	USA	NY	2024	1	1	0	0
485	2	North America	USA	NY	2012	0	1	0	0
486	2	North America	USA	NY	2017	0	0	1	0
487	2	North America	USA	NY	2017	0	1	0	0
488	2	North America	USA	NY	2018	0	1	0	0
489	2	North America	USA	NY	2018	0	0	1	0
490	2	North America	USA	NY	2018	0	0	1	0
491	2	North America	USA	NY	2019	0	0	1	0
492	2	North America	USA	NY	2019	0	1	0	0
493	2	North America	USA	NY	2021	1	0	0	0
494	2	North America	USA	NY	2021	1	0	0	0
495	2	North America	USA	NY	2021	0	0	1	0
496	2	North America	USA	NY	2021	1	0	0	0
497	2	North America	USA	NY	2021	0	0	0	1
498	2	North America	USA	NY	2024	1	0	0	0
499	2	North America	USA	NY	2024	1	0	0	0
500	2	North America	USA	NY	2024	1	0	0	0
501	2	North America	USA	NY	2024	1	0	0	0
502	2	North America	USA	NY	2024	0	1	0	0
503	2	North America	USA	NY	2024	1	0	0	0
504	2	North America	USA	NY	2023	1	0	0	0
505	2	North America	USA	NY	2023	1	0	0	0
506	2	North America	USA	NY	2023	1	0	0	0
507	2	North America	USA	NY	2023	1	0	0	0
508	2	North America	USA	NY	2023	1	0	0	0
509	2	North America	USA	NY	2023	1	0	0	0
510	2	North America	USA	NY	2023	0	0	1	0
511	2	North America	USA	NY	2023	1	0	0	0
512	2	North America	USA	NY	2023	1	0	0	0
513	2	North America	USA	NY	2023	0	0	1	0
514	2	North America	USA	NY	2023	0	0	1	0
515	2	North America	USA	NY	2023	1	0	0	0
516	2	North America	USA	NY	2024	0	0	1	0
517	2	North America	USA	NY	2024	1	0	0	0
518	2	North America	USA	NY	2024	1	0	0	0
519	2	North America	USA	NY	2022	0	0	1	0
520	2	North America	USA	NY	2022	1	0	0	0
521	2	North America	USA	NY	2022	1	0	0	0
522	2	North America	USA	NY	2022	0	0	1	0
523	2	North America	USA	NY	2022	1	0	0	0
524	2	North America	USA	NY	2022	1	0	0	0
525	2	North America	USA	NY	2022	1	0	0	0
526	2	North America	USA	NY	2022	1	0	0	0
527	2	North America	USA	RI	2023	1	0	0	0
528	2	North America	USA	SC	2024	1	0	0	0
529	2	North America	USA	TN	2015	1	0	1	0
530	2	North America	USA	TN	2024	1	1	0	0
531	2	North America	USA	TN	2024	0	0	1	1
532	2	North America	USA	TN	2023	1	1	0	0
533	2	North America	USA	TN	2016	0	1	0	0
534	2	North America	USA	TN	2017	0	0	0	1
535	2	North America	USA	TN	2018	0	0	1	0
536	2	North America	USA	TN	2024	1	0	0	0
537	2	North America	USA	TN	2024	0	0	1	0
538	2	North America	USA	TN	2024	1	0	0	0
539	2	North America	USA	TN	2023	1	0	0	0
540	2	North America	USA	TN	2023	1	0	0	0
541	2	North America	USA	TN	2023	0	0	1	0
542	2	North America	USA	TN	2023	0	0	1	0
543	2	North America	USA	TN	2024	0	0	1	0
544	2	North America	USA	TN	2024	0	0	1	0
545	2	North America	USA	TN	2024	1	0	0	0
546	2	North America	USA	TX	2024	0	0	1	0
547	2	North America	USA	TX	2024	1	0	0	0
548	2	North America	USA	TX	2023	0	0	1	0
549	2	North America	USA	TX	2023	0	0	1	0
550	2	North America	USA	TX	2024	0	1	0	0
551	2	North America	USA	VT	2023	1	0	0	0
552	2	North America	USA	VT	2015	0	1	0	1
553	2	North America	USA	VT	2015	1	1	0	0
554	2	North America	USA	VT	2010	1	0	0	0
555	2	North America	USA	VT	2016	1	0	0	0
556	2	North America	USA	VT	2017	1	0	0	0
557	2	North America	USA	VT	2017	0	0	0	1
558	2	North America	USA	VT	2017	1	0	0	0
559	2	North America	USA	VT	2021	1	0	0	0
560	2	North America	USA	VT	2024	1	0	0	0
561	2	North America	USA	VT	2022	1	0	0	0
562	2	North America	USA	WA	2024	0	1	0	0
563	2	North America	USA	WA	2024	1	0	0	0
564	2	North America	USA	WA	2022	1	0	0	0
565	2	North America	USA	WI	2016	1	0	0	0
566	2	North America	USA	WI	2018	0	0	1	0
567	2	North America	USA	WI	2019	1	0	0	0
568	2	North America	USA	WI	2021	1	0	0	0
569	2	North America	USA	WI	2021	0	0	1	0
570	2	North America	USA	WI	2021	0	0	0	1
571	2	North America	USA	WI	2021	1	0	0	0
572	2	North America	USA	WI	2023	1	0	0	0
573	2	North America	USA	WI	2023	1	0	0	0
574	2	North America	USA	WI	2024	0	0	1	0
575	2	North America	USA	WI	2022	1	0	0	0
576	2	North America	USA	WI	2022	1	0	0	0
577	2	North America	USA	WI	2022	1	0	0	0
578	2	North America	USA	WI	2022	1	0	0	0
579	2	North America	USA	WI	2023	1	0	0	0
USA states: AL – Alabama, CA – California, CO – Colorado, CT – Connecticut, DE – Delaware, FL – Florida, GA – Georgia, IA – Iowa, IL – Illinois, IN – Indiana, KS – Kansas, KY – Kentucky, LA – Louisiana, MA – Massachusetts, MD – Maryland, ME – Maine, MI – Michigan, MN – Minnesota, MO – Missouri, MS – Mississippi, NC – North Carolina, NE – Nebraska, NH – New Hampshire, NJ – New Jersey, NY – New Yor…
